# Supplementary material for: Syngeneic mouse model of YES-driven metastatic and proliferative hepatocellular carcinoma
Source: Dis Model Mech. 2024 Jul 25;17(7):dmm050553. doi: 10.1242/dmm.050553 (PMC11552496; doi:10.1242/dmm.050553)
Supplement: Table S2. GSEA of canonical pathways enriched in primary hepatocytes and HepYF-M13 cells [file dmm-17-050553-TableS2.xlsx]

## Sheet: NEG
Supplementary Table 2. GSEA of Canonical Pathways enriched in primary hepatocytes
NAME	GS<br> follow link to MSigDB	GS DETAILS	SIZE	ES	NES	NOM p-val	FDR q-val	FWER p-val	RANK AT MAX	LEADING EDGE
OHGUCHI_LIVER_HNF4A_TARGETS_DN	OHGUCHI_LIVER_HNF4A_TARGETS_DN	Details ...	185	-0.7877998	-2.2968645	0.0	0.0	0.0	1364	tags=65%, list=12%, signal=72%
BOCHKIS_FOXA2_TARGETS	BOCHKIS_FOXA2_TARGETS	Details ...	334	-0.72501236	-2.265058	0.0	0.0	0.0	1158	tags=35%, list=10%, signal=38%
CAIRO_LIVER_DEVELOPMENT_DN	CAIRO_LIVER_DEVELOPMENT_DN	Details ...	183	-0.7478676	-2.2111359	0.0	0.0	0.0	768	tags=48%, list=7%, signal=51%
REACTOME_REGULATION_OF_INSULIN_LIKE_GROWTH_FACTOR_IGF_TRANSPORT_AND_UPTAKE_BY_INSULIN_LIKE_GROWTH_FACTOR_BINDING_PROTEINS_IGFBPS	REACTOME_REGULATION_OF_INSULIN_LIKE_GROWTH_FACTOR_IGF_TRANSPORT_AND_UPTAKE_BY_INSULIN_LIKE_GROWTH_FACTOR_BINDING_PROTEINS_IGFBPS	Details ...	83	-0.78651035	-2.1329193	0.0	0.0014122833	0.006	190	tags=23%, list=2%, signal=23%
REACTOME_METABOLISM_OF_FAT_SOLUBLE_VITAMINS	REACTOME_METABOLISM_OF_FAT_SOLUBLE_VITAMINS	Details ...	33	-0.8864464	-2.132877	0.0	0.0011298265	0.006	438	tags=33%, list=4%, signal=35%
SERVITJA_LIVER_HNF1A_TARGETS_DN	SERVITJA_LIVER_HNF1A_TARGETS_DN	Details ...	153	-0.72623223	-2.1233904	0.0	9.415222E-4	0.006	1211	tags=50%, list=11%, signal=55%
REACTOME_METABOLISM_OF_VITAMINS_AND_COFACTORS	REACTOME_METABOLISM_OF_VITAMINS_AND_COFACTORS	Details ...	113	-0.75874525	-2.1173031	0.0	8.0701895E-4	0.006	633	tags=22%, list=6%, signal=23%
REACTOME_SENSORY_PERCEPTION	REACTOME_SENSORY_PERCEPTION	Details ...	50	-0.8323017	-2.0938573	0.0	0.0014020111	0.012	421	tags=22%, list=4%, signal=23%
REACTOME_VISUAL_PHOTOTRANSDUCTION	REACTOME_VISUAL_PHOTOTRANSDUCTION	Details ...	47	-0.83766603	-2.0662522	0.0	0.0028039857	0.026	421	tags=23%, list=4%, signal=24%
REACTOME_PLASMA_LIPOPROTEIN_REMODELING	REACTOME_PLASMA_LIPOPROTEIN_REMODELING	Details ...	25	-0.93188417	-2.0660467	0.0	0.002523587	0.026	239	tags=40%, list=2%, signal=41%
REACTOME_BINDING_AND_UPTAKE_OF_LIGANDS_BY_SCAVENGER_RECEPTORS	REACTOME_BINDING_AND_UPTAKE_OF_LIGANDS_BY_SCAVENGER_RECEPTORS	Details ...	19	-0.9413136	-2.0504913	0.0	0.0031421513	0.036	146	tags=42%, list=1%, signal=43%
CADWELL_ATG16L1_TARGETS_UP	CADWELL_ATG16L1_TARGETS_UP	Details ...	68	-0.77856404	-2.0399718	0.0	0.0041952003	0.052	836	tags=34%, list=7%, signal=36%
REACTOME_DRUG_ADME	REACTOME_DRUG_ADME	Details ...	77	-0.7676389	-2.0395062	0.0	0.0039418675	0.053	1180	tags=43%, list=10%, signal=47%
REACTOME_PLASMA_LIPOPROTEIN_ASSEMBLY	REACTOME_PLASMA_LIPOPROTEIN_ASSEMBLY	Details ...	16	-0.9574774	-2.029852	0.0	0.005256295	0.074	117	tags=38%, list=1%, signal=38%
REACTOME_COMPLEMENT_CASCADE	REACTOME_COMPLEMENT_CASCADE	Details ...	31	-0.8741603	-2.0229812	0.0	0.0057247216	0.084	800	tags=61%, list=7%, signal=66%
REACTOME_PHASE_I_FUNCTIONALIZATION_OF_COMPOUNDS	REACTOME_PHASE_I_FUNCTIONALIZATION_OF_COMPOUNDS	Details ...	65	-0.77597415	-2.0058546	0.0	0.008713841	0.133	1786	tags=62%, list=16%, signal=72%
REACTOME_BIOLOGICAL_OXIDATIONS	REACTOME_BIOLOGICAL_OXIDATIONS	Details ...	147	-0.6912669	-2.0019805	0.0	0.009359865	0.151	1632	tags=52%, list=14%, signal=60%
REACTOME_METABOLISM_OF_STEROIDS	REACTOME_METABOLISM_OF_STEROIDS	Details ...	92	-0.73233086	-1.9971852	0.0	0.010140738	0.173	1314	tags=40%, list=11%, signal=45%
ZAMORA_NOS2_TARGETS_DN	ZAMORA_NOS2_TARGETS_DN	Details ...	62	-0.78642493	-1.9948838	0.0	0.00975528	0.175	1086	tags=34%, list=9%, signal=37%
WP_FIBRIN_COMPLEMENT_RECEPTOR_3_SIGNALING_PATHWAY	WP_FIBRIN_COMPLEMENT_RECEPTOR_3_SIGNALING_PATHWAY	Details ...	35	-0.8259084	-1.9932315	0.0022271716	0.009645091	0.182	239	tags=14%, list=2%, signal=15%
BURTON_ADIPOGENESIS_6	BURTON_ADIPOGENESIS_6		142	-0.69304734	-1.988207	0.0	0.010602103	0.204	1185	tags=28%, list=10%, signal=31%
WANG_CLASSIC_ADIPOGENIC_TARGETS_OF_PPARG	WANG_CLASSIC_ADIPOGENIC_TARGETS_OF_PPARG		18	-0.90426755	-1.9844835	0.0022271716	0.011133979	0.222	594	tags=50%, list=5%, signal=53%
REACTOME_PLATELET_AGGREGATION_PLUG_FORMATION	REACTOME_PLATELET_AGGREGATION_PLUG_FORMATION		22	-0.8930384	-1.9832712	0.0	0.010893325	0.225	216	tags=18%, list=2%, signal=18%
BIOCARTA_INTRINSIC_PATHWAY	BIOCARTA_INTRINSIC_PATHWAY		20	-0.87775624	-1.9702119	0.0	0.014413764	0.297	693	tags=65%, list=6%, signal=69%
NADLER_OBESITY_DN	NADLER_OBESITY_DN		40	-0.8000645	-1.9682561	0.0022727272	0.014583054	0.311	769	tags=35%, list=7%, signal=37%
VARELA_ZMPSTE24_TARGETS_DN	VARELA_ZMPSTE24_TARGETS_DN		39	-0.7942183	-1.9594076	0.0	0.016873252	0.362	1455	tags=54%, list=13%, signal=61%
WP_PPAR_SIGNALING_PATHWAY	WP_PPAR_SIGNALING_PATHWAY		57	-0.75586987	-1.9435797	0.0	0.023877665	0.49	1128	tags=51%, list=10%, signal=56%
HOLLERN_EMT_BREAST_TUMOR_DN	HOLLERN_EMT_BREAST_TUMOR_DN		81	-0.7240781	-1.9408176	0.0	0.024332546	0.511	994	tags=46%, list=9%, signal=50%
STEARMAN_TUMOR_FIELD_EFFECT_UP	STEARMAN_TUMOR_FIELD_EFFECT_UP		31	-0.817128	-1.9358166	0.0021551724	0.025845462	0.547	1052	tags=48%, list=9%, signal=53%
REACTOME_METABOLISM_OF_AMINO_ACIDS_AND_DERIVATIVES	REACTOME_METABOLISM_OF_AMINO_ACIDS_AND_DERIVATIVES		189	-0.65373313	-1.9318212	0.0	0.026863283	0.573	1800	tags=48%, list=16%, signal=56%
REACTOME_ASPIRIN_ADME	REACTOME_ASPIRIN_ADME		26	-0.8392596	-1.9273874	0.0	0.028656596	0.609	864	tags=62%, list=8%, signal=66%
REACTOME_INTEGRIN_SIGNALING	REACTOME_INTEGRIN_SIGNALING		17	-0.91222847	-1.9259756	0.0	0.02877872	0.624	41	tags=18%, list=0%, signal=18%
REACTOME_PREDNISONE_ADME	REACTOME_PREDNISONE_ADME		17	-0.880461	-1.9192398	0.0021321962	0.03161414	0.663	1056	tags=71%, list=9%, signal=78%
REACTOME_CYTOCHROME_P450_ARRANGED_BY_SUBSTRATE_TYPE	REACTOME_CYTOCHROME_P450_ARRANGED_BY_SUBSTRATE_TYPE		37	-0.801208	-1.9121869	0.0	0.0355335	0.723	1786	tags=73%, list=16%, signal=86%
REACTOME_FORMATION_OF_FIBRIN_CLOT_CLOTTING_CASCADE	REACTOME_FORMATION_OF_FIBRIN_CLOT_CLOTTING_CASCADE		30	-0.81500715	-1.9108552	0.0	0.035300188	0.729	693	tags=43%, list=6%, signal=46%
WP_COMPLEMENT_ACTIVATION_CLASSICAL_PATHWAY	WP_COMPLEMENT_ACTIVATION_CLASSICAL_PATHWAY		15	-0.8950232	-1.8976754	0.0020325202	0.04318533	0.815	984	tags=73%, list=9%, signal=80%
REACTOME_HSF1_DEPENDENT_TRANSACTIVATION	REACTOME_HSF1_DEPENDENT_TRANSACTIVATION		17	-0.89673674	-1.8933426	0.0022779044	0.045369115	0.841	7	tags=6%, list=0%, signal=6%
REACTOME_BILE_ACID_AND_BILE_SALT_METABOLISM	REACTOME_BILE_ACID_AND_BILE_SALT_METABOLISM		38	-0.7683623	-1.8853481	0.0071770335	0.050514977	0.877	1286	tags=50%, list=11%, signal=56%
WP_BLOOD_CLOTTING_CASCADE	WP_BLOOD_CLOTTING_CASCADE		18	-0.87369215	-1.8765308	0.0065502184	0.0565893	0.909	914	tags=67%, list=8%, signal=72%
WP_ONECARBON_METABOLISM_AND_RELATED_PATHWAYS	WP_ONECARBON_METABOLISM_AND_RELATED_PATHWAYS		43	-0.7639532	-1.8667909	0.0046189376	0.06337642	0.937	1247	tags=51%, list=11%, signal=57%
WP_AMINO_ACID_METABOLISM	WP_AMINO_ACID_METABOLISM		68	-0.71585625	-1.8583444	0.0	0.06958878	0.958	1529	tags=49%, list=13%, signal=56%
REACTOME_MAP2K_AND_MAPK_ACTIVATION	REACTOME_MAP2K_AND_MAPK_ACTIVATION		24	-0.83116496	-1.8548925	0.004464286	0.07120359	0.97	41	tags=13%, list=0%, signal=13%
VANDESLUIS_COMMD1_TARGETS_GROUP_3_UP	VANDESLUIS_COMMD1_TARGETS_GROUP_3_UP		61	-0.72066605	-1.8465011	0.0	0.07796288	0.979	762	tags=26%, list=7%, signal=28%
UEDA_PERIFERAL_CLOCK	UEDA_PERIFERAL_CLOCK		140	-0.63761646	-1.8421128	0.0	0.08025479	0.983	1528	tags=40%, list=13%, signal=46%
REACTOME_PEROXISOMAL_PROTEIN_IMPORT	REACTOME_PEROXISOMAL_PROTEIN_IMPORT		50	-0.734192	-1.834983	0.0045351475	0.08634052	0.983	1698	tags=46%, list=15%, signal=54%
REACTOME_REGULATION_OF_TLR_BY_ENDOGENOUS_LIGAND	REACTOME_REGULATION_OF_TLR_BY_ENDOGENOUS_LIGAND		15	-0.8732483	-1.8332	0.0061601643	0.08615265	0.983	41	tags=20%, list=0%, signal=20%
REACTOME_INTRINSIC_PATHWAY_OF_FIBRIN_CLOT_FORMATION	REACTOME_INTRINSIC_PATHWAY_OF_FIBRIN_CLOT_FORMATION		18	-0.84675294	-1.8303843	0.011061947	0.08715621	0.984	841	tags=56%, list=7%, signal=60%
ICHIBA_GRAFT_VERSUS_HOST_DISEASE_D7_DN	ICHIBA_GRAFT_VERSUS_HOST_DISEASE_D7_DN		37	-0.76101375	-1.8301748	0.004405286	0.08553333	0.985	1455	tags=57%, list=13%, signal=65%
SERVITJA_ISLET_HNF1A_TARGETS_DN	SERVITJA_ISLET_HNF1A_TARGETS_DN		84	-0.68455166	-1.8260437	0.0021598272	0.088160634	0.987	1231	tags=40%, list=11%, signal=45%
REACTOME_PROTEIN_LOCALIZATION	REACTOME_PROTEIN_LOCALIZATION		73	-0.690243	-1.8221593	0.0071090045	0.0901895	0.99	1411	tags=33%, list=12%, signal=37%
REACTOME_PLASMA_LIPOPROTEIN_ASSEMBLY_REMODELING_AND_CLEARANCE	REACTOME_PLASMA_LIPOPROTEIN_ASSEMBLY_REMODELING_AND_CLEARANCE		52	-0.7196318	-1.816354	0.009029346	0.09408492	0.995	352	tags=25%, list=3%, signal=26%
REACTOME_XENOBIOTICS	REACTOME_XENOBIOTICS		17	-0.8428945	-1.8082354	0.025114154	0.09869515	0.997	1605	tags=76%, list=14%, signal=89%
HOUSTIS_ROS	HOUSTIS_ROS		30	-0.76934755	-1.8042502	0.016129032	0.09933262	0.998	1635	tags=57%, list=14%, signal=66%
REACTOME_COMMON_PATHWAY_OF_FIBRIN_CLOT_FORMATION	REACTOME_COMMON_PATHWAY_OF_FIBRIN_CLOT_FORMATION		17	-0.8759414	-1.8033223	0.004524887	0.098327406	0.998	216	tags=35%, list=2%, signal=36%

## Sheet: POS
Supplementary Table S2. GSEA of Canonical Pathways enriched in HepYF-M13 cells
NAME	GS<br> follow link to MSigDB	GS DETAILS	SIZE	ES	NES	NOM p-val	FDR q-val	FWER p-val	RANK AT MAX	LEADING EDGE
LAZARO_GENETIC_MOUSE_MODEL_HIGH_GRADE_LARGE_CELL_NEUROENDOCRINE_LUNG_CARCINOMA_UP	LAZARO_GENETIC_MOUSE_MODEL_HIGH_GRADE_LARGE_CELL_NEUROENDOCRINE_LUNG_CARCINOMA_UP	Details ...	335	0.7995063	2.4075496	0.0	0.0	0.0	1094	tags=54%, list=10%, signal=58%
GOBERT_OLIGODENDROCYTE_DIFFERENTIATION_UP	GOBERT_OLIGODENDROCYTE_DIFFERENTIATION_UP	Details ...	493	0.7692407	2.3883874	0.0	0.0	0.0	1491	tags=53%, list=13%, signal=58%
LAZARO_GENETIC_MOUSE_MODEL_HIGH_GRADE_SMALL_CELL_NEUROENDOCRINE_LUNG_CARCINOMA_UP	LAZARO_GENETIC_MOUSE_MODEL_HIGH_GRADE_SMALL_CELL_NEUROENDOCRINE_LUNG_CARCINOMA_UP	Details ...	492	0.7683184	2.3816688	0.0	0.0	0.0	1497	tags=51%, list=13%, signal=57%
KONG_E2F3_TARGETS	KONG_E2F3_TARGETS	Details ...	83	0.88919854	2.3162923	0.0	0.0	0.0	798	tags=66%, list=7%, signal=71%
HOFFMANN_LARGE_TO_SMALL_PRE_BII_LYMPHOCYTE_UP	HOFFMANN_LARGE_TO_SMALL_PRE_BII_LYMPHOCYTE_UP	Details ...	125	0.8369121	2.2990627	0.0	0.0	0.0	686	tags=46%, list=6%, signal=49%
LE_EGR2_TARGETS_UP	LE_EGR2_TARGETS_UP	Details ...	90	0.8330351	2.2141914	0.0	0.0	0.0	880	tags=54%, list=8%, signal=59%
GAVIN_FOXP3_TARGETS_CLUSTER_P6	GAVIN_FOXP3_TARGETS_CLUSTER_P6	Details ...	71	0.850701	2.2049499	0.0	0.0	0.0	798	tags=62%, list=7%, signal=66%
BURTON_ADIPOGENESIS_3	BURTON_ADIPOGENESIS_3	Details ...	94	0.8296179	2.1847095	0.0	0.0	0.0	1018	tags=56%, list=9%, signal=61%
HEVNER_CORTEX_RADIAL_GLIA_PROGENITORS	HEVNER_CORTEX_RADIAL_GLIA_PROGENITORS	Details ...	342	0.72062826	2.161453	0.0	0.0	0.0	1172	tags=39%, list=10%, signal=42%
MARKEY_RB1_ACUTE_LOF_UP	MARKEY_RB1_ACUTE_LOF_UP	Details ...	187	0.76653147	2.160214	0.0	0.0	0.0	885	tags=40%, list=8%, signal=42%
MORI_IMMATURE_B_LYMPHOCYTE_DN	MORI_IMMATURE_B_LYMPHOCYTE_DN	Details ...	79	0.82581747	2.1572087	0.0	0.0	0.0	1112	tags=54%, list=10%, signal=60%
REACTOME_AMPLIFICATION_OF_SIGNAL_FROM_THE_KINETOCHORES	REACTOME_AMPLIFICATION_OF_SIGNAL_FROM_THE_KINETOCHORES	Details ...	76	0.81665456	2.1295917	0.0	8.7226435E-5	0.001	792	tags=45%, list=7%, signal=48%
REACTOME_CELL_CYCLE	REACTOME_CELL_CYCLE	Details ...	424	0.68933576	2.118732	0.0	8.05167E-5	0.001	1416	tags=34%, list=12%, signal=38%
REACTOME_MITOTIC_SPINDLE_CHECKPOINT	REACTOME_MITOTIC_SPINDLE_CHECKPOINT	Details ...	90	0.7909328	2.1050415	0.0	7.476551E-5	0.001	938	tags=41%, list=8%, signal=44%
GROSS_HYPOXIA_VIA_ELK3_UP	GROSS_HYPOXIA_VIA_ELK3_UP	Details ...	155	0.7525481	2.0943875	0.0	1.3775982E-4	0.002	742	tags=27%, list=6%, signal=29%
CHIARADONNA_NEOPLASTIC_TRANSFORMATION_KRAS_UP	CHIARADONNA_NEOPLASTIC_TRANSFORMATION_KRAS_UP	Details ...	106	0.77403444	2.0757349	0.0	2.5998967E-4	0.004	992	tags=40%, list=9%, signal=43%
BERENJENO_TRANSFORMED_BY_RHOA_UP	BERENJENO_TRANSFORMED_BY_RHOA_UP	Details ...	432	0.67174786	2.0683513	0.0	3.0665894E-4	0.005	1062	tags=29%, list=9%, signal=30%
MORI_LARGE_PRE_BII_LYMPHOCYTE_UP	MORI_LARGE_PRE_BII_LYMPHOCYTE_UP	Details ...	75	0.80376995	2.0673773	0.0	2.8962235E-4	0.005	979	tags=47%, list=9%, signal=51%
REICHERT_MITOSIS_LIN9_TARGETS	REICHERT_MITOSIS_LIN9_TARGETS	Details ...	27	0.92208517	2.0630121	0.0	2.7437904E-4	0.005	479	tags=70%, list=4%, signal=73%
REACTOME_MITOTIC_PROMETAPHASE	REACTOME_MITOTIC_PROMETAPHASE	Details ...	150	0.7389409	2.052267	0.0	3.124079E-4	0.006	1104	tags=40%, list=10%, signal=44%
ISHIDA_E2F_TARGETS	ISHIDA_E2F_TARGETS		46	0.8650209	2.0370684	0.0	4.9762696E-4	0.01	1034	tags=67%, list=9%, signal=74%
REACTOME_CELL_CYCLE_CHECKPOINTS	REACTOME_CELL_CYCLE_CHECKPOINTS		204	0.71427894	2.035142	0.0	5.2498345E-4	0.011	1550	tags=40%, list=13%, signal=45%
GROSS_HYPOXIA_VIA_ELK3_ONLY_DN	GROSS_HYPOXIA_VIA_ELK3_ONLY_DN		34	0.85451835	2.0230155	0.0	7.7668246E-4	0.017	446	tags=35%, list=4%, signal=37%
AFFAR_YY1_TARGETS_DN	AFFAR_YY1_TARGETS_DN		184	0.7101479	2.0153465	0.0	0.001053164	0.024	686	tags=32%, list=6%, signal=33%
REACTOME_DNA_DOUBLE_STRAND_BREAK_REPAIR	REACTOME_DNA_DOUBLE_STRAND_BREAK_REPAIR		90	0.7495968	2.0092804	0.0	0.0011797419	0.028	1626	tags=44%, list=14%, signal=51%
PAL_PRMT5_TARGETS_UP	PAL_PRMT5_TARGETS_UP		157	0.7260586	2.0089834	0.0	0.0011343673	0.028	1458	tags=40%, list=13%, signal=45%
ZHANG_BREAST_CANCER_PROGENITORS_UP	ZHANG_BREAST_CANCER_PROGENITORS_UP		312	0.6665133	2.0056145	0.0	0.0010923537	0.028	1629	tags=35%, list=14%, signal=39%
GREENBAUM_E2A_TARGETS_UP	GREENBAUM_E2A_TARGETS_UP		30	0.88426274	1.9922441	0.0	0.0017282825	0.045	686	tags=57%, list=6%, signal=60%
CAIRO_LIVER_DEVELOPMENT_UP	CAIRO_LIVER_DEVELOPMENT_UP		117	0.721364	1.986884	0.0	0.001959415	0.052	806	tags=26%, list=7%, signal=27%
KAMMINGA_EZH2_TARGETS	KAMMINGA_EZH2_TARGETS		37	0.8511914	1.9815094	0.0	0.0023456877	0.064	674	tags=51%, list=6%, signal=54%
STARK_PREFRONTAL_CORTEX_22Q11_DELETION_UP	STARK_PREFRONTAL_CORTEX_22Q11_DELETION_UP		125	0.72915024	1.9771366	0.0	0.0026416243	0.074	651	tags=14%, list=6%, signal=14%
REACTOME_CHROMOSOME_MAINTENANCE	REACTOME_CHROMOSOME_MAINTENANCE		64	0.79234517	1.9718065	0.0	0.00292078	0.085	1710	tags=56%, list=15%, signal=66%
REACTOME_RESOLUTION_OF_SISTER_CHROMATID_COHESION	REACTOME_RESOLUTION_OF_SISTER_CHROMATID_COHESION		98	0.7465574	1.9649343	0.0	0.0034705435	0.104	1099	tags=45%, list=10%, signal=49%
JOHANSSON_GLIOMAGENESIS_BY_PDGFB_UP	JOHANSSON_GLIOMAGENESIS_BY_PDGFB_UP		42	0.825873	1.9575819	0.0	0.0042316383	0.13	479	tags=29%, list=4%, signal=30%
YU_MYC_TARGETS_UP	YU_MYC_TARGETS_UP		33	0.8519179	1.956954	0.0	0.0043208785	0.136	566	tags=48%, list=5%, signal=51%
REACTOME_REGULATION_OF_TP53_DEGRADATION	REACTOME_REGULATION_OF_TP53_DEGRADATION		26	0.89038295	1.9546366	0.0	0.0044951104	0.145	169	tags=15%, list=1%, signal=16%
REACTOME_HOMOLOGY_DIRECTED_REPAIR	REACTOME_HOMOLOGY_DIRECTED_REPAIR		70	0.7625478	1.9482259	0.0	0.005110148	0.167	1693	tags=50%, list=15%, signal=58%
REACTOME_REGULATION_OF_APC_C_ACTIVATORS_BETWEEN_G1_S_AND_EARLY_ANAPHASE	REACTOME_REGULATION_OF_APC_C_ACTIVATORS_BETWEEN_G1_S_AND_EARLY_ANAPHASE		28	0.86075366	1.9256221	0.0	0.009024795	0.28	440	tags=29%, list=4%, signal=30%
REACTOME_RHO_GTPASES_ACTIVATE_FORMINS	REACTOME_RHO_GTPASES_ACTIVATE_FORMINS		108	0.7156632	1.9205458	0.0	0.009923451	0.315	792	tags=35%, list=7%, signal=37%
HOLLERN_EMT_BREAST_TUMOR_UP	HOLLERN_EMT_BREAST_TUMOR_UP		101	0.7161163	1.9065897	0.0	0.014306985	0.426	1422	tags=40%, list=12%, signal=45%
REACTOME_M_PHASE	REACTOME_M_PHASE		263	0.6430835	1.9029875	0.0	0.015312756	0.455	1174	tags=28%, list=10%, signal=30%
BURTON_ADIPOGENESIS_7	BURTON_ADIPOGENESIS_7		39	0.808396	1.90137	0.0034602077	0.015424119	0.464	751	tags=38%, list=7%, signal=41%
SHIN_B_CELL_LYMPHOMA_CLUSTER_3	SHIN_B_CELL_LYMPHOMA_CLUSTER_3		16	0.91203433	1.8979712	0.0019455253	0.016237466	0.488	724	tags=44%, list=6%, signal=47%
GOLDRATH_ANTIGEN_RESPONSE	GOLDRATH_ANTIGEN_RESPONSE		261	0.64856005	1.8968844	0.0	0.016349455	0.499	925	tags=34%, list=8%, signal=36%
REACTOME_TELOMERE_MAINTENANCE	REACTOME_TELOMERE_MAINTENANCE		39	0.78769356	1.8966774	0.0017985612	0.016054936	0.502	1665	tags=54%, list=14%, signal=63%
CUI_TCF21_TARGETS_2_UP	CUI_TCF21_TARGETS_2_UP		312	0.62406516	1.8962882	0.0	0.015912749	0.505	1542	tags=38%, list=13%, signal=42%
REACTOME_RHO_GTPASE_EFFECTORS	REACTOME_RHO_GTPASE_EFFECTORS		181	0.6637879	1.8944952	0.0	0.016339106	0.525	792	tags=29%, list=7%, signal=30%
CHIARADONNA_NEOPLASTIC_TRANSFORMATION_KRAS_CDC25_UP	CHIARADONNA_NEOPLASTIC_TRANSFORMATION_KRAS_CDC25_UP		50	0.77598107	1.8936609	0.0	0.016327115	0.533	838	tags=32%, list=7%, signal=34%
BOYLAN_MULTIPLE_MYELOMA_D_CLUSTER_UP	BOYLAN_MULTIPLE_MYELOMA_D_CLUSTER_UP		21	0.87742734	1.893023	0.0019267823	0.016292086	0.535	272	tags=19%, list=2%, signal=19%
BURTON_ADIPOGENESIS_11	BURTON_ADIPOGENESIS_11		40	0.7997131	1.8880948	0.0017730496	0.017779239	0.576	1234	tags=33%, list=11%, signal=36%
KUNINGER_IGF1_VS_PDGFB_TARGETS_DN	KUNINGER_IGF1_VS_PDGFB_TARGETS_DN		39	0.7887808	1.8871553	0.007246377	0.017739668	0.581	1074	tags=49%, list=9%, signal=54%
LIU_OVARIAN_CANCER_TUMORS_AND_XENOGRAFTS_KINASES_DN	LIU_OVARIAN_CANCER_TUMORS_AND_XENOGRAFTS_KINASES_DN		19	0.8623981	1.8783956	0.0018975332	0.021489121	0.653	558	tags=26%, list=5%, signal=28%
WP_SPINAL_CORD_INJURY	WP_SPINAL_CORD_INJURY		58	0.7445035	1.8779684	0.0018083183	0.021263074	0.656	370	tags=17%, list=3%, signal=18%
REACTOME_SIGNALING_BY_VEGF	REACTOME_SIGNALING_BY_VEGF		75	0.7373537	1.877756	0.0	0.020966941	0.657	611	tags=17%, list=5%, signal=18%
REACTOME_CYCLIN_A_B1_B2_ASSOCIATED_EVENTS_DURING_G2_M_TRANSITION	REACTOME_CYCLIN_A_B1_B2_ASSOCIATED_EVENTS_DURING_G2_M_TRANSITION		16	0.91280466	1.8757148	0.0018903592	0.021492518	0.671	686	tags=50%, list=6%, signal=53%
REACTOME_CYCLIN_A_CDK2_ASSOCIATED_EVENTS_AT_S_PHASE_ENTRY	REACTOME_CYCLIN_A_CDK2_ASSOCIATED_EVENTS_AT_S_PHASE_ENTRY		56	0.7575299	1.8753171	0.0	0.021316512	0.674	560	tags=11%, list=5%, signal=11%
WP_G1_TO_S_CELL_CYCLE_CONTROL	WP_G1_TO_S_CELL_CYCLE_CONTROL		48	0.78108376	1.8706259	0.0	0.02268358	0.707	1634	tags=50%, list=14%, signal=58%
REACTOME_REGULATION_OF_TP53_ACTIVITY_THROUGH_PHOSPHORYLATION	REACTOME_REGULATION_OF_TP53_ACTIVITY_THROUGH_PHOSPHORYLATION		70	0.7289296	1.869232	0.0	0.02294774	0.72	1061	tags=26%, list=9%, signal=28%
RIZ_ERYTHROID_DIFFERENTIATION	RIZ_ERYTHROID_DIFFERENTIATION		65	0.7299384	1.8680867	0.0017921147	0.023254309	0.729	1634	tags=43%, list=14%, signal=50%
REACTOME_G1_S_TRANSITION	REACTOME_G1_S_TRANSITION		84	0.7108943	1.8667467	0.0	0.02339362	0.736	702	tags=18%, list=6%, signal=19%
HEVNER_CORTEX_PROLIFERATING_CELLS	HEVNER_CORTEX_PROLIFERATING_CELLS		25	0.8435377	1.8613266	0.0	0.02591402	0.778	1455	tags=76%, list=13%, signal=87%
REACTOME_PROCESSING_OF_DNA_DOUBLE_STRAND_BREAK_ENDS	REACTOME_PROCESSING_OF_DNA_DOUBLE_STRAND_BREAK_ENDS		40	0.7881969	1.8606018	0.0035460992	0.025852248	0.784	1387	tags=43%, list=12%, signal=48%
REACTOME_SCF_SKP2_MEDIATED_DEGRADATION_OF_P27_P21	REACTOME_SCF_SKP2_MEDIATED_DEGRADATION_OF_P27_P21		49	0.7522527	1.854985	0.0036166366	0.028235096	0.827	6	tags=4%, list=0%, signal=4%
ONO_FOXP3_TARGETS_DN	ONO_FOXP3_TARGETS_DN		25	0.83402497	1.854033	0.0037664783	0.028337073	0.83	975	tags=44%, list=8%, signal=48%
PASINI_SUZ12_TARGETS_DN	PASINI_SUZ12_TARGETS_DN		249	0.6387731	1.8530654	0.0	0.028466562	0.836	1047	tags=24%, list=9%, signal=26%
REACTOME_S_PHASE	REACTOME_S_PHASE		121	0.67579216	1.8501356	0.0	0.029546587	0.848	1826	tags=38%, list=16%, signal=45%
GROSS_HYPOXIA_VIA_ELK3_AND_HIF1A_DN	GROSS_HYPOXIA_VIA_ELK3_AND_HIF1A_DN		72	0.7033795	1.8381803	0.0072072074	0.03630759	0.909	920	tags=24%, list=8%, signal=26%
BURTON_ADIPOGENESIS_PEAK_AT_24HR	BURTON_ADIPOGENESIS_PEAK_AT_24HR		41	0.76225483	1.8338804	0.008635579	0.038121954	0.922	417	tags=46%, list=4%, signal=48%
REACTOME_APC_C_MEDIATED_DEGRADATION_OF_CELL_CYCLE_PROTEINS	REACTOME_APC_C_MEDIATED_DEGRADATION_OF_CELL_CYCLE_PROTEINS		70	0.719171	1.8331434	0.0036429872	0.038058754	0.924	507	tags=17%, list=4%, signal=18%
ZHENG_BOUND_BY_FOXP3	ZHENG_BOUND_BY_FOXP3		331	0.6130624	1.8298845	0.0	0.039869078	0.938	1193	tags=18%, list=10%, signal=20%
REACTOME_RHOB_GTPASE_CYCLE	REACTOME_RHOB_GTPASE_CYCLE		54	0.7433367	1.8290813	0.0018083183	0.03989877	0.94	842	tags=30%, list=7%, signal=32%
REACTOME_MITOTIC_G1_PHASE_AND_G1_S_TRANSITION	REACTOME_MITOTIC_G1_PHASE_AND_G1_S_TRANSITION		103	0.6925952	1.8198888	0.0	0.0462344	0.962	1497	tags=30%, list=13%, signal=34%
MARKEY_RB1_CHRONIC_LOF_UP	MARKEY_RB1_CHRONIC_LOF_UP		90	0.6856506	1.8158616	0.0	0.04876491	0.966	1680	tags=48%, list=15%, signal=56%
REACTOME_CYCLIN_D_ASSOCIATED_EVENTS_IN_G1	REACTOME_CYCLIN_D_ASSOCIATED_EVENTS_IN_G1		28	0.79001385	1.8157635	0.009398496	0.048191294	0.966	560	tags=18%, list=5%, signal=19%
WP_MATRIX_METALLOPROTEINASES	WP_MATRIX_METALLOPROTEINASES		15	0.874495	1.8107091	0.005769231	0.051068883	0.973	361	tags=27%, list=3%, signal=27%
REACTOME_CD28_CO_STIMULATION	REACTOME_CD28_CO_STIMULATION		22	0.8519089	1.8031901	0.007633588	0.0567031	0.983	220	tags=23%, list=2%, signal=23%
BIOCARTA_RACCYCD_PATHWAY	BIOCARTA_RACCYCD_PATHWAY		22	0.8289698	1.7987311	0.0018726592	0.05990307	0.987	560	tags=14%, list=5%, signal=14%
REACTOME_SEPARATION_OF_SISTER_CHROMATIDS	REACTOME_SEPARATION_OF_SISTER_CHROMATIDS		150	0.6440904	1.7970791	0.0035587188	0.060430106	0.989	1174	tags=30%, list=10%, signal=33%
REACTOME_COSTIMULATION_BY_THE_CD28_FAMILY	REACTOME_COSTIMULATION_BY_THE_CD28_FAMILY		37	0.7748587	1.7950256	0.007155635	0.061623372	0.989	220	tags=14%, list=2%, signal=14%
ZHENG_GLIOBLASTOMA_PLASTICITY_UP	ZHENG_GLIOBLASTOMA_PLASTICITY_UP		193	0.6188867	1.7950253	0.0	0.060853075	0.989	751	tags=37%, list=7%, signal=39%
REACTOME_MITOTIC_METAPHASE_AND_ANAPHASE	REACTOME_MITOTIC_METAPHASE_AND_ANAPHASE		181	0.63529927	1.7898864	0.0017211704	0.06474547	0.993	1174	tags=28%, list=10%, signal=31%
REACTOME_DEPOSITION_OF_NEW_CENPA_CONTAINING_NUCLEOSOMES_AT_THE_CENTROMERE	REACTOME_DEPOSITION_OF_NEW_CENPA_CONTAINING_NUCLEOSOMES_AT_THE_CENTROMERE		25	0.8045412	1.789737	0.005376344	0.06408445	0.993	1710	tags=60%, list=15%, signal=70%
REACTOME_REGULATION_OF_TP53_ACTIVITY	REACTOME_REGULATION_OF_TP53_ACTIVITY		115	0.66869015	1.7881329	0.0016949152	0.06466852	0.993	1126	tags=19%, list=10%, signal=21%
MIKKELSEN_NPC_ICP_WITH_H3K4ME3	MIKKELSEN_NPC_ICP_WITH_H3K4ME3		327	0.59677094	1.7869601	0.0	0.064885624	0.993	1046	tags=18%, list=9%, signal=19%
REACTOME_ACTIVATION_OF_ATR_IN_RESPONSE_TO_REPLICATION_STRESS	REACTOME_ACTIVATION_OF_ATR_IN_RESPONSE_TO_REPLICATION_STRESS		33	0.763974	1.785468	0.015384615	0.065385014	0.996	1958	tags=67%, list=17%, signal=80%
VANASSE_BCL2_TARGETS_DN	VANASSE_BCL2_TARGETS_DN		39	0.7553507	1.7848281	0.0055555557	0.06517253	0.997	922	tags=21%, list=8%, signal=22%
REACTOME_DNA_DAMAGE_TELOMERE_STRESS_INDUCED_SENESCENCE	REACTOME_DNA_DAMAGE_TELOMERE_STRESS_INDUCED_SENESCENCE		18	0.831139	1.7774421	0.0036563072	0.07062845	0.998	743	tags=28%, list=6%, signal=30%
MATZUK_SPERMATOCYTE	MATZUK_SPERMATOCYTE		41	0.74951476	1.7764611	0.0054054055	0.070683375	0.998	896	tags=24%, list=8%, signal=26%
MARSON_FOXP3_TARGETS_STIMULATED_UP	MARSON_FOXP3_TARGETS_STIMULATED_UP		19	0.84263897	1.7721858	0.013539651	0.074077375	0.999	1057	tags=32%, list=9%, signal=35%
REACTOME_ACTIVATION_OF_APC_C_AND_APC_C_CDC20_MEDIATED_DEGRADATION_OF_MITOTIC_PROTEINS	REACTOME_ACTIVATION_OF_APC_C_AND_APC_C_CDC20_MEDIATED_DEGRADATION_OF_MITOTIC_PROTEINS		63	0.6954574	1.7609957	0.012477718	0.083186686	1.0	440	tags=13%, list=4%, signal=13%
WP_NOVEL_JUNDMP1_PATHWAY	WP_NOVEL_JUNDMP1_PATHWAY		17	0.83204323	1.7601353	0.0073664826	0.082955554	1.0	6	tags=6%, list=0%, signal=6%
DELACROIX_RAR_TARGETS_DN	DELACROIX_RAR_TARGETS_DN		17	0.8483614	1.758934	0.0075046904	0.08315123	1.0	654	tags=35%, list=6%, signal=37%
MORI_PRE_BI_LYMPHOCYTE_UP	MORI_PRE_BI_LYMPHOCYTE_UP		70	0.69592565	1.7576417	0.005119454	0.08332681	1.0	979	tags=39%, list=9%, signal=42%
WP_WNT_SIGNALING_PATHWAY_AND_PLURIPOTENCY	WP_WNT_SIGNALING_PATHWAY_AND_PLURIPOTENCY		58	0.71161836	1.7547928	0.0037037036	0.08480841	1.0	1236	tags=26%, list=11%, signal=29%
BIOCARTA_CELLCYCLE_PATHWAY	BIOCARTA_CELLCYCLE_PATHWAY		17	0.8646911	1.7510238	0.0037593986	0.08739967	1.0	848	tags=47%, list=7%, signal=51%
PLASARI_TGFB1_TARGETS_10HR_DN	PLASARI_TGFB1_TARGETS_10HR_DN		197	0.61535966	1.7496035	0.0016835016	0.08772694	1.0	1220	tags=32%, list=11%, signal=35%
REACTOME_DNA_REPAIR	REACTOME_DNA_REPAIR		184	0.6215916	1.7476783	0.0	0.088340454	1.0	1693	tags=30%, list=15%, signal=34%
REACTOME_EPHB_MEDIATED_FORWARD_SIGNALING	REACTOME_EPHB_MEDIATED_FORWARD_SIGNALING		25	0.80142146	1.7468383	0.0129629625	0.088084035	1.0	253	tags=20%, list=2%, signal=20%
HU_GENOTOXIC_DAMAGE_4HR	HU_GENOTOXIC_DAMAGE_4HR		28	0.7820064	1.7441936	0.0151802655	0.089410596	1.0	650	tags=32%, list=6%, signal=34%
REACTOME_ACTIVATION_OF_THE_PRE_REPLICATIVE_COMPLEX	REACTOME_ACTIVATION_OF_THE_PRE_REPLICATIVE_COMPLEX		30	0.7754844	1.7428384	0.01682243	0.08970307	1.0	1811	tags=77%, list=16%, signal=91%
REACTOME_SIGNALING_BY_RHO_GTPASES_MIRO_GTPASES_AND_RHOBTB3	REACTOME_SIGNALING_BY_RHO_GTPASES_MIRO_GTPASES_AND_RHOBTB3		449	0.5649863	1.7401739	0.0	0.09122878	1.0	1176	tags=25%, list=10%, signal=26%
BIOCARTA_G1_PATHWAY	BIOCARTA_G1_PATHWAY		21	0.8116839	1.7397187	0.013011153	0.09072469	1.0	560	tags=19%, list=5%, signal=20%
WP_WNT_SIGNALING_PATHWAY_WP539	WP_WNT_SIGNALING_PATHWAY_WP539		66	0.68463683	1.7368834	0.010471204	0.09239862	1.0	1040	tags=29%, list=9%, signal=31%
PLASARI_TGFB1_SIGNALING_VIA_NFIC_1HR_UP	PLASARI_TGFB1_SIGNALING_VIA_NFIC_1HR_UP		24	0.78978163	1.7342929	0.022429906	0.09388607	1.0	765	tags=21%, list=7%, signal=22%
WP_ESTROGEN_SIGNALING	WP_ESTROGEN_SIGNALING		52	0.7009337	1.7320336	0.017094018	0.0950444	1.0	610	tags=12%, list=5%, signal=12%
LIN_TUMOR_ESCAPE_FROM_IMMUNE_ATTACK	LIN_TUMOR_ESCAPE_FROM_IMMUNE_ATTACK		15	0.84376127	1.7302283	0.014732965	0.095872484	1.0	832	tags=53%, list=7%, signal=57%
WP_SIGNAL_TRANSDUCTION_OF_S1P_RECEPTOR	WP_SIGNAL_TRANSDUCTION_OF_S1P_RECEPTOR		20	0.8162378	1.7296509	0.011278195	0.09544957	1.0	223	tags=15%, list=2%, signal=15%
HUANG_GATA2_TARGETS_DN	HUANG_GATA2_TARGETS_DN		46	0.7129961	1.7288215	0.012589928	0.09526691	1.0	1094	tags=26%, list=10%, signal=29%
WP_SPLICING_FACTOR_NOVA_REGULATED_SYNAPTIC_PROTEINS	WP_SPLICING_FACTOR_NOVA_REGULATED_SYNAPTIC_PROTEINS		22	0.78992534	1.7276373	0.013333334	0.09542803	1.0	1058	tags=32%, list=9%, signal=35%
HEVNER_INTERMEDIATE_ZONE_AND_UP_POSTMITOTIC_NEURONS	HEVNER_INTERMEDIATE_ZONE_AND_UP_POSTMITOTIC_NEURONS		34	0.7408204	1.7212405	0.022018349	0.099829294	1.0	1607	tags=50%, list=14%, signal=58%
