# Supplementary material for: Syngeneic mouse model of YES-driven metastatic and proliferative hepatocellular carcinoma
Source: Dis Model Mech. 2024 Jul 25;17(7):dmm050553. doi: 10.1242/dmm.050553 (PMC11552496; doi:10.1242/dmm.050553)
Supplement: Table S3. GSEA of GO terms enriched in primary hepatocytes and HepYF-M13 cells [file dmm-17-050553-TableS3.xlsx]

## Sheet: NEG
Supplementary Table S3. GSEA of GO terms enriched in primary hepatocytes
GS<br> follow link to MSigDB	GS DETAILS	SIZE	ES	NES	NOM p-val	FDR q-val	FWER p-val	RANK AT MAX	LEADING EDGE
GOCC_PROTEIN_LIPID_COMPLEX	Details ...	37	-0.9090039	-2.2047064	0.0	9.6417277E-4	0.001	589	tags=59%, list=5%, signal=62%
GOBP_SMALL_MOLECULE_CATABOLIC_PROCESS	Details ...	268	-0.7133588	-2.2018113	0.0	4.8208638E-4	0.001	1432	tags=43%, list=12%, signal=48%
GOBP_PHOSPHOLIPID_TRANSPORT	Details ...	62	-0.8340971	-2.18446	0.0	0.0012912765	0.004	538	tags=27%, list=5%, signal=29%
GOBP_STEROL_BIOSYNTHETIC_PROCESS	Details ...	47	-0.84641343	-2.1454782	0.0	0.0024267326	0.01	1306	tags=62%, list=11%, signal=69%
GOCC_HIGH_DENSITY_LIPOPROTEIN_PARTICLE	Details ...	28	-0.9194688	-2.135545	0.0	0.0019413861	0.01	572	tags=68%, list=5%, signal=71%
GOBP_REGULATION_OF_STEROL_TRANSPORT	Details ...	51	-0.8463726	-2.132479	0.0	0.0017843063	0.011	347	tags=22%, list=3%, signal=22%
GOMF_PROTEIN_LIPID_COMPLEX_BINDING	Details ...	26	-0.9232477	-2.1302795	0.0	0.0017982862	0.013	352	tags=31%, list=3%, signal=32%
GOBP_HUMORAL_IMMUNE_RESPONSE	Details ...	108	-0.7661261	-2.1093738	0.0	0.0020518966	0.017	800	tags=32%, list=7%, signal=35%
GOBP_REGULATION_OF_LIPID_LOCALIZATION	Details ...	134	-0.73537225	-2.103412	0.0	0.002034127	0.019	1256	tags=33%, list=11%, signal=36%
GOBP_COMPLEMENT_ACTIVATION	Details ...	37	-0.87620103	-2.1032124	0.0	0.0018307144	0.019	800	tags=57%, list=7%, signal=61%
GOBP_NEUTRAL_LIPID_METABOLIC_PROCESS	Details ...	101	-0.75470144	-2.0951552	0.0	0.0021037494	0.024	1027	tags=36%, list=9%, signal=39%
GOBP_LIPOPROTEIN_METABOLIC_PROCESS	Details ...	85	-0.77515286	-2.0942266	0.0	0.001928437	0.024	408	tags=18%, list=4%, signal=18%
GOMF_STEROL_TRANSPORTER_ACTIVITY	Details ...	28	-0.8895599	-2.0935297	0.0021691974	0.0017800957	0.024	220	tags=29%, list=2%, signal=29%
GOBP_ORGANIC_ACID_CATABOLIC_PROCESS	Details ...	187	-0.71076876	-2.0855877	0.0	0.0023426218	0.034	1411	tags=45%, list=12%, signal=50%
GOMF_ENDOPEPTIDASE_REGULATOR_ACTIVITY	Details ...	121	-0.735694	-2.076059	0.0	0.0028934258	0.044	722	tags=26%, list=6%, signal=27%
GOBP_PROTEIN_CONTAINING_COMPLEX_REMODELING	Details ...	22	-0.93442965	-2.068957	0.0	0.003918464	0.063	357	tags=50%, list=3%, signal=52%
GOMF_LIPID_TRANSFER_ACTIVITY	Details ...	38	-0.8572213	-2.067089	0.0	0.0039706854	0.068	220	tags=21%, list=2%, signal=21%
GOBP_LIPID_CATABOLIC_PROCESS	Details ...	219	-0.7006161	-2.0662603	0.0	0.0037500917	0.068	1078	tags=30%, list=9%, signal=33%
GOMF_SERINE_TYPE_ENDOPEPTIDASE_INHIBITOR_ACTIVITY	Details ...	71	-0.7808455	-2.0590022	0.0	0.0045132986	0.086	722	tags=32%, list=6%, signal=34%
GOBP_POSITIVE_REGULATION_OF_PHAGOCYTOSIS	Details ...	43	-0.83430225	-2.0530908	0.0	0.005056772	0.101	734	tags=30%, list=6%, signal=32%
GOBP_ORGANIC_HYDROXY_COMPOUND_CATABOLIC_PROCESS		34	-0.84629023	-2.043018	0.0023923444	0.0061968244	0.129	1055	tags=50%, list=9%, signal=55%
GOCC_TRIGLYCERIDE_RICH_PLASMA_LIPOPROTEIN_PARTICLE		21	-0.91425616	-2.0423028	0.0	0.006090458	0.133	357	tags=43%, list=3%, signal=44%
GOCC_CHAPERONE_COMPLEX		22	-0.8908919	-2.0350206	0.0	0.0073818704	0.168	7	tags=5%, list=0%, signal=5%
GOBP_PLASMA_LIPOPROTEIN_PARTICLE_CLEARANCE		27	-0.9011048	-2.0342777	0.0	0.0074353633	0.176	394	tags=37%, list=3%, signal=38%
GOBP_REGULATION_OF_LIPID_CATABOLIC_PROCESS		49	-0.80599904	-2.0328403	0.0	0.0075632716	0.185	1027	tags=41%, list=9%, signal=45%
GOMF_PEPTIDASE_REGULATOR_ACTIVITY		142	-0.71092683	-2.0313044	0.0	0.007569248	0.191	722	tags=23%, list=6%, signal=24%
GOCC_ROUGH_ENDOPLASMIC_RETICULUM		51	-0.79784435	-2.0310678	0.0	0.0073240055	0.191	873	tags=20%, list=8%, signal=21%
GOBP_REGULATION_OF_HUMORAL_IMMUNE_RESPONSE		30	-0.8571083	-2.0300367	0.0021459227	0.0072704554	0.195	800	tags=37%, list=7%, signal=39%
GOBP_NEGATIVE_REGULATION_OF_LIPID_LOCALIZATION		41	-0.8156269	-2.0287783	0.0	0.007287786	0.202	1229	tags=41%, list=11%, signal=46%
GOBP_REGULATION_OF_LIPID_TRANSPORT		108	-0.72510016	-2.0219421	0.0	0.008429242	0.235	347	tags=13%, list=3%, signal=13%
GOBP_REGULATION_OF_CHOLESTEROL_METABOLIC_PROCESS		34	-0.84286356	-2.016282	0.0	0.009435027	0.264	1220	tags=53%, list=11%, signal=59%
GOBP_INTESTINAL_ABSORPTION		29	-0.86070323	-2.0103202	0.0	0.010615387	0.3	352	tags=21%, list=3%, signal=21%
GOBP_POSITIVE_REGULATION_OF_LIPID_LOCALIZATION		93	-0.72326106	-2.0059197	0.0	0.011404514	0.324	1306	tags=34%, list=11%, signal=39%
GOBP_ALCOHOL_BIOSYNTHETIC_PROCESS		97	-0.7287537	-2.0008724	0.0	0.012631025	0.359	1306	tags=39%, list=11%, signal=44%
GOBP_ACUTE_INFLAMMATORY_RESPONSE		52	-0.7911705	-1.9982141	0.0	0.013702608	0.395	734	tags=33%, list=6%, signal=35%
GOBP_ACYLGLYCEROL_HOMEOSTASIS		29	-0.8610464	-1.998141	0.0	0.013374467	0.397	637	tags=38%, list=6%, signal=40%
GOBP_POSITIVE_REGULATION_OF_OXIDOREDUCTASE_ACTIVITY		37	-0.821979	-1.9971776	0.0	0.013380697	0.406	873	tags=24%, list=8%, signal=26%
GOBP_REGULATION_OF_DIGESTIVE_SYSTEM_PROCESS		24	-0.8888952	-1.9961398	0.0	0.0132828085	0.413	112	tags=17%, list=1%, signal=17%
GOBP_TRIGLYCERIDE_METABOLIC_PROCESS		80	-0.77349514	-1.9958271	0.0	0.013016786	0.416	1078	tags=41%, list=9%, signal=45%
GOBP_NEGATIVE_REGULATION_OF_PEPTIDASE_ACTIVITY		143	-0.6865562	-1.9941006	0.0	0.013216891	0.43	761	tags=26%, list=7%, signal=27%
GOBP_POSITIVE_REGULATION_OF_STEROL_TRANSPORT		34	-0.83859164	-1.9930389	0.0	0.0131777115	0.437	268	tags=21%, list=2%, signal=21%
GOMF_AMYLOID_BETA_BINDING		41	-0.81441945	-1.9922335	0.0022624435	0.013118478	0.445	5	tags=5%, list=0%, signal=5%
GOBP_CARBOHYDRATE_CATABOLIC_PROCESS		110	-0.7128048	-1.9910376	0.0	0.01308235	0.448	670	tags=22%, list=6%, signal=23%
GOBP_NEGATIVE_REGULATION_OF_ENDOTHELIAL_CELL_APOPTOTIC_PROCESS		21	-0.8828547	-1.9909052	0.0022075055	0.012851026	0.451	41	tags=14%, list=0%, signal=14%
GOBP_COMPLEMENT_ACTIVATION_CLASSICAL_PATHWAY		23	-0.89605266	-1.9907682	0.0	0.012565448	0.451	800	tags=65%, list=7%, signal=70%
GOBP_REGULATION_OF_OXIDOREDUCTASE_ACTIVITY		53	-0.7804505	-1.987094	0.0	0.013547497	0.478	875	tags=21%, list=8%, signal=22%
GOBP_REGULATION_OF_NITRIC_OXIDE_SYNTHASE_ACTIVITY		18	-0.90756345	-1.9787043	0.0	0.016746785	0.555	50	tags=17%, list=0%, signal=17%
GOBP_REGULATION_OF_TRIGLYCERIDE_METABOLIC_PROCESS		41	-0.81633186	-1.9777362	0.0022271716	0.016841104	0.565	1027	tags=39%, list=9%, signal=43%
GOMF_MONOOXYGENASE_ACTIVITY		90	-0.71942836	-1.9771825	0.0	0.016734017	0.572	1639	tags=60%, list=14%, signal=69%
GOBP_CELLULAR_LIPID_CATABOLIC_PROCESS		157	-0.6778388	-1.9747583	0.0	0.017502632	0.597	1078	tags=31%, list=9%, signal=34%
GOMF_STEROL_TRANSFER_ACTIVITY		19	-0.91867584	-1.9743716	0.0	0.017197365	0.598	220	tags=42%, list=2%, signal=43%
GOMF_VITAMIN_B6_BINDING		41	-0.78714216	-1.9719936	0.0023584906	0.017849749	0.622	1828	tags=68%, list=16%, signal=81%
GOBP_ANTIMICROBIAL_HUMORAL_RESPONSE		54	-0.759546	-1.9674078	0.0066815144	0.019746112	0.679	726	tags=24%, list=6%, signal=26%
GOMF_COMPLEMENT_BINDING		21	-0.88513803	-1.9664901	0.0	0.019825505	0.689	806	tags=62%, list=7%, signal=66%
GOBP_POSITIVE_REGULATION_OF_CHOLESTEROL_EFFLUX		24	-0.8541319	-1.9642977	0.0	0.020534752	0.704	234	tags=21%, list=2%, signal=21%
GOBP_REGULATION_OF_COAGULATION		59	-0.74895644	-1.9632213	0.0022935779	0.02076917	0.712	693	tags=32%, list=6%, signal=34%
GOBP_REGULATION_OF_PHAGOCYTOSIS		68	-0.7496359	-1.9619896	0.0	0.021135211	0.722	734	tags=24%, list=6%, signal=25%
GOBP_STEROID_CATABOLIC_PROCESS		18	-0.9094277	-1.9605486	0.0	0.021436576	0.732	79	tags=17%, list=1%, signal=17%
GOBP_REGULATION_OF_LIPID_STORAGE		43	-0.79467624	-1.960499	0.0	0.021073245	0.732	1220	tags=49%, list=11%, signal=54%
GOBP_PLASMINOGEN_ACTIVATION		22	-0.8743182	-1.9581032	0.0	0.021797623	0.747	685	tags=55%, list=6%, signal=58%
GOBP_INTESTINAL_LIPID_ABSORPTION		15	-0.92770183	-1.9521346	0.0021321962	0.024446307	0.787	352	tags=33%, list=3%, signal=34%
GOBP_REGULATION_OF_CHOLESTEROL_EFFLUX		29	-0.83036286	-1.9518296	0.0	0.024283612	0.794	234	tags=17%, list=2%, signal=18%
GOBP_NEUTRAL_LIPID_CATABOLIC_PROCESS		29	-0.847564	-1.951405	0.0043572984	0.024112359	0.799	1027	tags=52%, list=9%, signal=57%
GOMF_LIPID_TRANSPORTER_ACTIVITY		130	-0.69855714	-1.9486682	0.0	0.025088545	0.819	953	tags=28%, list=8%, signal=30%
GOBP_REGULATION_OF_MONOOXYGENASE_ACTIVITY		26	-0.855078	-1.9478219	0.0021834061	0.025294183	0.827	50	tags=12%, list=0%, signal=12%
GOBP_MONOCARBOXYLIC_ACID_CATABOLIC_PROCESS		106	-0.7136048	-1.9477265	0.0	0.024983535	0.828	1411	tags=42%, list=12%, signal=48%
GOBP_ALCOHOL_CATABOLIC_PROCESS		23	-0.8645976	-1.9420967	0.0	0.028040323	0.87	966	tags=52%, list=8%, signal=57%
GOBP_AMINO_ACID_METABOLIC_PROCESS		199	-0.6471043	-1.9413902	0.0	0.02815162	0.873	1828	tags=46%, list=16%, signal=53%
GOBP_HUMORAL_IMMUNE_RESPONSE_MEDIATED_BY_CIRCULATING_IMMUNOGLOBULIN		32	-0.8305527	-1.9357934	0.0	0.030925062	0.897	800	tags=50%, list=7%, signal=54%
GOMF_OXIDOREDUCTASE_ACTIVITY_ACTING_ON_PAIRED_DONORS_WITH_INCORPORATION_OR_REDUCTION_OF_MOLECULAR_OXYGEN_REDUCED_FLAVIN_OR_FLAVOPROTEIN_AS_ONE_DONOR_AND_INCORPORATION_OF_ONE_ATOM_OF_OXYGEN		49	-0.76962554	-1.9356903	0.0	0.03055243	0.898	1632	tags=67%, list=14%, signal=78%
GOBP_REGULATION_OF_TUBE_SIZE		98	-0.7096254	-1.9349388	0.0	0.030691333	0.899	221	tags=11%, list=2%, signal=11%
GOMF_IRON_ION_BINDING		106	-0.6970404	-1.9341625	0.0	0.030721223	0.9	1786	tags=55%, list=16%, signal=64%
GOBP_HETEROTYPIC_CELL_CELL_ADHESION		29	-0.82011074	-1.9337353	0.0021645022	0.030604772	0.901	342	tags=31%, list=3%, signal=32%
GOMF_QUATERNARY_AMMONIUM_GROUP_BINDING		31	-0.81212234	-1.9310329	0.0	0.031956673	0.907	538	tags=26%, list=5%, signal=27%
GOBP_ORGANIC_HYDROXY_COMPOUND_METABOLIC_PROCESS		353	-0.6050583	-1.930141	0.0	0.032070346	0.913	1306	tags=35%, list=11%, signal=38%
GOBP_PROTEIN_ACTIVATION_CASCADE		22	-0.8529961	-1.9269521	0.0064102565	0.033587493	0.923	914	tags=55%, list=8%, signal=59%
GOBP_REVERSE_CHOLESTEROL_TRANSPORT		17	-0.92925566	-1.9269052	0.0	0.033176735	0.923	357	tags=41%, list=3%, signal=42%
GOBP_FIBRINOLYSIS		20	-0.88135946	-1.9267956	0.004237288	0.032813933	0.923	685	tags=70%, list=6%, signal=74%
GOBP_NEGATIVE_REGULATION_OF_LIPID_CATABOLIC_PROCESS		19	-0.8969471	-1.9247122	0.0020920502	0.0337767	0.927	623	tags=42%, list=5%, signal=44%
GOBP_CELLULAR_CARBOHYDRATE_CATABOLIC_PROCESS		31	-0.8264767	-1.9220214	0.0044444446	0.035135854	0.94	670	tags=29%, list=6%, signal=31%
GOBP_AMINO_ACID_CATABOLIC_PROCESS		77	-0.71204114	-1.9190203	0.004705882	0.036712408	0.949	1754	tags=57%, list=15%, signal=67%
GOBP_NEGATIVE_REGULATION_OF_LIPID_METABOLIC_PROCESS		66	-0.73287755	-1.9183424	0.0	0.036699254	0.952	496	tags=20%, list=4%, signal=20%
GOMF_ORGANIC_ACID_BINDING		140	-0.6774429	-1.9168737	0.0	0.037254624	0.956	1823	tags=48%, list=16%, signal=56%
GOBP_ALPHA_AMINO_ACID_CATABOLIC_PROCESS		63	-0.72372633	-1.9162503	0.0	0.037200395	0.958	1575	tags=57%, list=14%, signal=66%
GOMF_FAD_BINDING		29	-0.829533	-1.915783	0.002173913	0.037067633	0.958	1334	tags=62%, list=12%, signal=70%
GOBP_ACUTE_PHASE_RESPONSE		24	-0.87152654	-1.9152391	0.0	0.0370506	0.961	734	tags=54%, list=6%, signal=58%
GOBP_NEGATIVE_REGULATION_OF_COAGULATION		46	-0.7761524	-1.9116118	0.0	0.03921957	0.976	693	tags=39%, list=6%, signal=41%
GOBP_BILE_ACID_METABOLIC_PROCESS		33	-0.80461055	-1.9109037	0.0023201855	0.039265733	0.976	1303	tags=64%, list=11%, signal=72%
GOBP_ORGANIC_HYDROXY_COMPOUND_BIOSYNTHETIC_PROCESS		149	-0.67511475	-1.9100244	0.0	0.03959433	0.979	1306	tags=36%, list=11%, signal=40%
GOBP_XENOBIOTIC_METABOLIC_PROCESS		83	-0.7152049	-1.9097135	0.002352941	0.03933617	0.979	1710	tags=60%, list=15%, signal=70%
GOBP_STEROL_METABOLIC_PROCESS		115	-0.69393873	-1.9089023	0.0	0.039507017	0.981	985	tags=40%, list=9%, signal=43%
GOBP_REGULATION_OF_NUCLEOTIDE_METABOLIC_PROCESS		59	-0.7483428	-1.9083626	0.0	0.03945464	0.982	770	tags=19%, list=7%, signal=20%
GOBP_ORGANOPHOSPHATE_ESTER_TRANSPORT		89	-0.71028197	-1.9072133	0.002469136	0.03990103	0.984	538	tags=20%, list=5%, signal=21%
GOBP_VASODILATION		31	-0.8033717	-1.9055456	0.011312217	0.040696174	0.986	56	tags=19%, list=0%, signal=19%
GOBP_AROMATIC_AMINO_ACID_METABOLIC_PROCESS		25	-0.8321376	-1.9023138	0.0021645022	0.042733517	0.99	1371	tags=68%, list=12%, signal=77%
GOBP_CELLULAR_RESPONSE_TO_TOXIC_SUBSTANCE		43	-0.7563919	-1.898226	0.008421052	0.04576066	0.994	1628	tags=47%, list=14%, signal=54%
GOBP_NEGATIVE_REGULATION_OF_LIPID_TRANSPORT		24	-0.8622305	-1.8960496	0.0021097045	0.0470376	0.994	594	tags=25%, list=5%, signal=26%
GOMF_PHOSPHATIDYLCHOLINE_BINDING		21	-0.83503455	-1.8958029	0.01330377	0.04670495	0.994	910	tags=43%, list=8%, signal=46%
GOBP_B_CELL_MEDIATED_IMMUNITY		88	-0.6924742	-1.8951908	0.002415459	0.046776604	0.995	800	tags=23%, list=7%, signal=24%
GOBP_ALPHA_AMINO_ACID_METABOLIC_PROCESS		150	-0.6593614	-1.8906363	0.0	0.05003597	0.995	1607	tags=48%, list=14%, signal=55%
GOBP_POSITIVE_REGULATION_OF_CHOLESTEROL_METABOLIC_PROCESS		18	-0.8882326	-1.8885834	0.0022988506	0.05146053	0.996	203	tags=22%, list=2%, signal=23%
GOMF_MONOCARBOXYLIC_ACID_BINDING		58	-0.73913616	-1.8862412	0.0	0.053072315	0.998	1823	tags=57%, list=16%, signal=67%
GOBP_ENDOTHELIAL_CELL_APOPTOTIC_PROCESS		34	-0.8023751	-1.885437	0.0021598272	0.05330686	0.998	657	tags=18%, list=6%, signal=19%
GOBP_REGULATION_OF_SMALL_MOLECULE_METABOLIC_PROCESS		241	-0.6070994	-1.8838263	0.0	0.054343175	0.998	1186	tags=29%, list=10%, signal=32%
GOMF_ENZYME_INHIBITOR_ACTIVITY		202	-0.6299184	-1.8834082	0.0	0.05429458	0.998	722	tags=21%, list=6%, signal=22%
GOBP_REGULATION_OF_STEROID_METABOLIC_PROCESS		72	-0.71229887	-1.8824208	0.0	0.054747377	0.998	1314	tags=40%, list=11%, signal=45%
GOBP_ALCOHOL_METABOLIC_PROCESS		240	-0.61833745	-1.8823725	0.0	0.054290563	0.998	1306	tags=37%, list=11%, signal=41%
GOBP_VASCULAR_PROCESS_IN_CIRCULATORY_SYSTEM		137	-0.65503305	-1.882145	0.0	0.05401991	0.998	979	tags=21%, list=9%, signal=23%
GOBP_PLATELET_AGGREGATION		39	-0.7800814	-1.881187	0.0068965517	0.05440872	0.998	45	tags=13%, list=0%, signal=13%
GOBP_ANTIBACTERIAL_HUMORAL_RESPONSE		22	-0.8508012	-1.8792644	0.0021929825	0.055639055	0.999	706	tags=32%, list=6%, signal=34%
GOBP_ZYMOGEN_ACTIVATION		55	-0.74646187	-1.8749561	0.004901961	0.058985062	0.999	869	tags=42%, list=8%, signal=45%
GOBP_POSITIVE_REGULATION_OF_MONOOXYGENASE_ACTIVITY		19	-0.8784406	-1.8746014	0.0	0.05880279	0.999	50	tags=11%, list=0%, signal=11%
GOBP_POSITIVE_REGULATION_OF_LIPID_TRANSPORT		72	-0.710185	-1.8744732	0.0023255814	0.058435656	1.0	1306	tags=31%, list=11%, signal=34%
GOBP_POSITIVE_REGULATION_BY_HOST_OF_VIRAL_PROCESS		17	-0.844145	-1.8744293	0.0043763677	0.057973582	1.0	755	tags=18%, list=7%, signal=19%
GOBP_RESPONSE_TO_TOXIC_SUBSTANCE		97	-0.67728984	-1.8742487	0.0	0.05761171	1.0	1698	tags=44%, list=15%, signal=52%
GOBP_PYRIDINE_CONTAINING_COMPOUND_METABOLIC_PROCESS		63	-0.7372266	-1.873111	0.0	0.05824633	1.0	1630	tags=40%, list=14%, signal=46%
GOMF_FLAVIN_ADENINE_DINUCLEOTIDE_BINDING		68	-0.7149059	-1.8729725	0.0022779044	0.05787292	1.0	1424	tags=46%, list=12%, signal=52%
GOBP_NEGATIVE_REGULATION_OF_WOUND_HEALING		55	-0.73594594	-1.8726684	0.0022624435	0.057709638	1.0	693	tags=36%, list=6%, signal=39%
GOBP_REGULATION_OF_COMPLEMENT_ACTIVATION		16	-0.8936813	-1.8709221	0.0	0.058837943	1.0	984	tags=63%, list=9%, signal=68%
GOBP_VITAMIN_TRANSPORT		26	-0.82959807	-1.868669	0.010438413	0.06032422	1.0	438	tags=27%, list=4%, signal=28%
GOBP_REGULATION_OF_TUMOR_NECROSIS_FACTOR_MEDIATED_SIGNALING_PATHWAY		28	-0.81143284	-1.86739	0.0065934067	0.061132178	1.0	4	tags=4%, list=0%, signal=4%
GOBP_POSITIVE_REGULATION_OF_LIPID_CATABOLIC_PROCESS		24	-0.8108719	-1.8668605	0.0065789474	0.061185718	1.0	1027	tags=42%, list=9%, signal=46%
GOBP_GLUCOCORTICOID_METABOLIC_PROCESS		16	-0.88984233	-1.8663632	0.0022075055	0.06108723	1.0	214	tags=19%, list=2%, signal=19%
GOBP_LIPOPROTEIN_BIOSYNTHETIC_PROCESS		60	-0.7198963	-1.8658956	0.006756757	0.06103143	1.0	408	tags=12%, list=4%, signal=12%
GOMF_OPSONIN_BINDING		16	-0.8697884	-1.8658121	0.004385965	0.060619842	1.0	806	tags=56%, list=7%, signal=60%
GOBP_STEROID_METABOLIC_PROCESS		234	-0.6179774	-1.863598	0.0	0.062034097	1.0	1324	tags=42%, list=12%, signal=47%
GOBP_MODULATION_BY_HOST_OF_SYMBIONT_PROCESS		58	-0.71237403	-1.86285	0.0022271716	0.06228987	1.0	806	tags=12%, list=7%, signal=13%
GOBP_NEGATIVE_REGULATION_OF_PROTEOLYSIS		204	-0.63246965	-1.8621185	0.0	0.0624966	1.0	685	tags=20%, list=6%, signal=20%
GOBP_NADP_METABOLIC_PROCESS		35	-0.7876621	-1.8607485	0.010845987	0.06351672	1.0	611	tags=17%, list=5%, signal=18%
GOBP_FATTY_ACID_CATABOLIC_PROCESS		81	-0.6820375	-1.8588171	0.0	0.06458565	1.0	1411	tags=40%, list=12%, signal=45%
GOMF_ARACHIDONIC_ACID_MONOOXYGENASE_ACTIVITY		33	-0.7836421	-1.8577702	0.0066225166	0.065021485	1.0	1632	tags=67%, list=14%, signal=77%
GOBP_DETOXIFICATION		53	-0.7297277	-1.8541634	0.0023923444	0.06788915	1.0	1664	tags=47%, list=14%, signal=55%
GOBP_CELLULAR_MODIFIED_AMINO_ACID_METABOLIC_PROCESS		82	-0.6757439	-1.8537706	0.0	0.06778437	1.0	1358	tags=41%, list=12%, signal=47%
GOBP_REGULATION_OF_PEPTIDASE_ACTIVITY		267	-0.59754866	-1.852419	0.0	0.06858197	1.0	892	tags=19%, list=8%, signal=21%
GOBP_GLYCEROLIPID_CATABOLIC_PROCESS		43	-0.74807316	-1.8520488	0.0	0.068388976	1.0	1027	tags=40%, list=9%, signal=43%
GOBP_GENERATION_OF_PRECURSOR_METABOLITES_AND_ENERGY		314	-0.59094733	-1.8507229	0.0	0.069192976	1.0	1839	tags=35%, list=16%, signal=41%
GOBP_MODULATION_BY_HOST_OF_VIRAL_PROCESS		33	-0.7868074	-1.8489861	0.006960557	0.070110306	1.0	806	tags=15%, list=7%, signal=16%
GOMF_PROTEOGLYCAN_BINDING		25	-0.80733365	-1.8472254	0.019693654	0.07120035	1.0	619	tags=40%, list=5%, signal=42%
GOMF_OXIDOREDUCTASE_ACTIVITY_ACTING_ON_PAIRED_DONORS_WITH_INCORPORATION_OR_REDUCTION_OF_MOLECULAR_OXYGEN_NAD_P_H_AS_ONE_DONOR_AND_INCORPORATION_OF_ONE_ATOM_OF_OXYGEN		37	-0.772558	-1.8452382	0.009111618	0.07256641	1.0	1823	tags=68%, list=16%, signal=80%
GOBP_SENSORY_PERCEPTION_OF_CHEMICAL_STIMULUS		23	-0.8188036	-1.8417603	0.012578616	0.07552406	1.0	12	tags=9%, list=0%, signal=9%
GOMF_AROMATASE_ACTIVITY		27	-0.796209	-1.8405175	0.0022123894	0.07617081	1.0	1632	tags=78%, list=14%, signal=90%
GOMF_FATTY_ACID_BINDING		38	-0.76639575	-1.8403282	0.011061947	0.07585012	1.0	1570	tags=53%, list=14%, signal=61%
GOBP_MONOCARBOXYLIC_ACID_METABOLIC_PROCESS		485	-0.56736153	-1.8390948	0.0	0.076587446	1.0	1710	tags=40%, list=15%, signal=45%
GOBP_BLOOD_COAGULATION_FIBRIN_CLOT_FORMATION		17	-0.88193727	-1.8385553	0.008421052	0.076458484	1.0	914	tags=59%, list=8%, signal=64%
GOBP_NEGATIVE_REGULATION_OF_LIPID_STORAGE		20	-0.812686	-1.8384433	0.017857144	0.07600422	1.0	1220	tags=55%, list=11%, signal=61%
GOBP_NEGATIVE_REGULATION_OF_HYDROLASE_ACTIVITY		219	-0.6131718	-1.8356152	0.0	0.07815559	1.0	685	tags=21%, list=6%, signal=21%
GOBP_INCLUSION_BODY_ASSEMBLY		21	-0.82107055	-1.835138	0.019067796	0.07812196	1.0	119	tags=10%, list=1%, signal=10%
GOBP_BILE_ACID_BIOSYNTHETIC_PROCESS		22	-0.83077544	-1.834471	0.0064935065	0.07814988	1.0	1220	tags=64%, list=11%, signal=71%
GOBP_TRIGLYCERIDE_CATABOLIC_PROCESS		20	-0.84085435	-1.8325307	0.008213553	0.079717144	1.0	1027	tags=60%, list=9%, signal=66%
GOBP_NEGATIVE_REGULATION_OF_INTERLEUKIN_1_PRODUCTION		20	-0.8295466	-1.8320211	0.015801355	0.07972711	1.0	132	tags=15%, list=1%, signal=15%
GOBP_NEGATIVE_REGULATION_OF_RELEASE_OF_CYTOCHROME_C_FROM_MITOCHONDRIA		17	-0.85400504	-1.8318667	0.0021008404	0.079333626	1.0	1059	tags=47%, list=9%, signal=52%
GOBP_NEGATIVE_REGULATION_OF_ENDOPEPTIDASE_ACTIVITY		113	-0.6591601	-1.8297461	0.0024509805	0.0808909	1.0	685	tags=20%, list=6%, signal=21%
GOBP_BIOLOGICAL_PROCESS_INVOLVED_IN_INTERACTION_WITH_SYMBIONT		75	-0.6911472	-1.8292762	0.0	0.08082871	1.0	806	tags=17%, list=7%, signal=19%
GOBP_AGING		43	-0.74393517	-1.8272911	0.009153318	0.082088865	1.0	496	tags=16%, list=4%, signal=17%
GOBP_AMYLOID_BETA_CLEARANCE		25	-0.78389144	-1.826893	0.011235955	0.08192651	1.0	486	tags=20%, list=4%, signal=21%
GOMF_TETRAPYRROLE_BINDING		102	-0.6769324	-1.8255252	0.0023094688	0.08278488	1.0	1639	tags=49%, list=14%, signal=57%
GOBP_REGULATION_OF_INCLUSION_BODY_ASSEMBLY		15	-0.8749039	-1.820091	0.012345679	0.087583736	1.0	500	tags=20%, list=4%, signal=21%
GOBP_POSITIVE_REGULATION_OF_TRIGLYCERIDE_METABOLIC_PROCESS		23	-0.8296913	-1.8200321	0.013636364	0.08707786	1.0	1027	tags=57%, list=9%, signal=62%
GOMF_VITAMIN_BINDING		98	-0.6663469	-1.8182328	0.0022123894	0.0882848	1.0	1778	tags=48%, list=15%, signal=56%
GOBP_REGULATION_OF_CARBOHYDRATE_CATABOLIC_PROCESS		43	-0.7331772	-1.8159273	0.007075472	0.08994668	1.0	770	tags=19%, list=7%, signal=20%
GOCC_PEPTIDASE_COMPLEX		102	-0.6423302	-1.8158307	0.0	0.08950197	1.0	854	tags=20%, list=7%, signal=21%
GOMF_STEROID_DEHYDROGENASE_ACTIVITY		35	-0.75241023	-1.8131282	0.0155902	0.091692634	1.0	1314	tags=49%, list=11%, signal=55%
GOBP_LIPID_HOMEOSTASIS		124	-0.64679927	-1.8123118	0.0023696683	0.09193567	1.0	1181	tags=40%, list=10%, signal=44%
GOMF_HEAT_SHOCK_PROTEIN_BINDING		98	-0.661977	-1.810664	0.0	0.09299311	1.0	193	tags=5%, list=2%, signal=5%
GOBP_POSITIVE_REGULATION_OF_STEROID_METABOLIC_PROCESS		26	-0.8062141	-1.8078982	0.0064102565	0.09514667	1.0	203	tags=19%, list=2%, signal=20%
GOBP_EPOXYGENASE_P450_PATHWAY		30	-0.7797303	-1.8069874	0.012958963	0.09556188	1.0	1632	tags=67%, list=14%, signal=78%
GOBP_REGULATION_OF_AMYLOID_PRECURSOR_PROTEIN_CATABOLIC_PROCESS		27	-0.78756136	-1.8036556	0.026200874	0.09826214	1.0	12	tags=7%, list=0%, signal=7%
GOBP_ORGANIC_CYCLIC_COMPOUND_CATABOLIC_PROCESS		310	-0.5715001	-1.8035586	0.0	0.09775753	1.0	1440	tags=21%, list=13%, signal=24%
GOBP_AMYLOID_FIBRIL_FORMATION		15	-0.8613322	-1.8011127	0.008908686	0.09975018	1.0	352	tags=13%, list=3%, signal=14%

## Sheet: POS
Supplementary Table 3.GSEA of GO terms enriched in HepYF-M13 cells
NAME	GS<br> follow link to MSigDB	GS DETAILS	SIZE	ES	NES	NOM p-val	FDR q-val	FWER p-val	RANK AT MAX	LEADING EDGE
GOBP_NUCLEAR_CHROMOSOME_SEGREGATION	GOBP_NUCLEAR_CHROMOSOME_SEGREGATION	Details ...	244	0.7815981	2.2821474	0.0	0.0	0.0	1174	tags=38%, list=10%, signal=42%
GOBP_SISTER_CHROMATID_SEGREGATION	GOBP_SISTER_CHROMATID_SEGREGATION	Details ...	191	0.7897856	2.2791073	0.0	0.0	0.0	1067	tags=38%, list=9%, signal=41%
GOBP_CHROMOSOME_ORGANIZATION	GOBP_CHROMOSOME_ORGANIZATION	Details ...	401	0.7401752	2.2598486	0.0	0.0	0.0	1550	tags=36%, list=13%, signal=40%
GOBP_CHROMOSOME_SEGREGATION	GOBP_CHROMOSOME_SEGREGATION	Details ...	301	0.7590646	2.2504747	0.0	0.0	0.0	1550	tags=42%, list=13%, signal=47%
GOBP_CELL_DIVISION	GOBP_CELL_DIVISION	Details ...	401	0.7353964	2.2459075	0.0	0.0	0.0	1429	tags=32%, list=12%, signal=36%
GOBP_MITOTIC_SISTER_CHROMATID_SEGREGATION	GOBP_MITOTIC_SISTER_CHROMATID_SEGREGATION	Details ...	153	0.79671735	2.2200935	0.0	0.0	0.0	993	tags=40%, list=9%, signal=43%
GOCC_CONDENSED_CHROMOSOME	GOCC_CONDENSED_CHROMOSOME	Details ...	193	0.77046746	2.207964	0.0	0.0	0.0	1099	tags=37%, list=10%, signal=40%
GOBP_MITOTIC_CELL_CYCLE_PHASE_TRANSITION	GOBP_MITOTIC_CELL_CYCLE_PHASE_TRANSITION	Details ...	310	0.73308825	2.2019308	0.0	0.0	0.0	1174	tags=30%, list=10%, signal=33%
GOBP_REGULATION_OF_MITOTIC_CELL_CYCLE_PHASE_TRANSITION	GOBP_REGULATION_OF_MITOTIC_CELL_CYCLE_PHASE_TRANSITION	Details ...	241	0.7469801	2.192118	0.0	0.0	0.0	1061	tags=31%, list=9%, signal=34%
GOBP_CELL_CYCLE_G2_M_PHASE_TRANSITION	GOBP_CELL_CYCLE_G2_M_PHASE_TRANSITION	Details ...	108	0.80492264	2.1919632	0.0	0.0	0.0	1174	tags=38%, list=10%, signal=42%
GOBP_MITOTIC_CELL_CYCLE_CHECKPOINT_SIGNALING	GOBP_MITOTIC_CELL_CYCLE_CHECKPOINT_SIGNALING	Details ...	107	0.80298835	2.1861591	0.0	0.0	0.0	925	tags=39%, list=8%, signal=42%
GOBP_CHROMOSOME_SEPARATION	GOBP_CHROMOSOME_SEPARATION	Details ...	60	0.86329514	2.1860838	0.0	0.0	0.0	686	tags=50%, list=6%, signal=53%
GOBP_REGULATION_OF_CHROMOSOME_SEGREGATION	GOBP_REGULATION_OF_CHROMOSOME_SEGREGATION	Details ...	100	0.817533	2.17853	0.0	0.0	0.0	1174	tags=46%, list=10%, signal=51%
GOBP_REGULATION_OF_CELL_CYCLE_PROCESS	GOBP_REGULATION_OF_CELL_CYCLE_PROCESS	Details ...	494	0.69925106	2.178246	0.0	0.0	0.0	1061	tags=27%, list=9%, signal=29%
GOBP_NEGATIVE_REGULATION_OF_MITOTIC_CELL_CYCLE_PHASE_TRANSITION	GOBP_NEGATIVE_REGULATION_OF_MITOTIC_CELL_CYCLE_PHASE_TRANSITION	Details ...	133	0.7734064	2.1719072	0.0	0.0	0.0	925	tags=33%, list=8%, signal=36%
GOBP_POSITIVE_REGULATION_OF_CELL_CYCLE_PROCESS	GOBP_POSITIVE_REGULATION_OF_CELL_CYCLE_PROCESS	Details ...	170	0.7756747	2.16826	0.0	0.0	0.0	924	tags=35%, list=8%, signal=37%
GOCC_CHROMOSOMAL_REGION	GOCC_CHROMOSOMAL_REGION	Details ...	253	0.7288668	2.158854	0.0	0.0	0.0	1550	tags=39%, list=13%, signal=44%
GOCC_CHROMOSOME_CENTROMERIC_REGION	GOCC_CHROMOSOME_CENTROMERIC_REGION	Details ...	177	0.7650083	2.1567104	0.0	0.0	0.0	1192	tags=38%, list=10%, signal=42%
GOBP_MEIOTIC_CELL_CYCLE	GOBP_MEIOTIC_CELL_CYCLE	Details ...	167	0.76501215	2.1541948	0.0	0.0	0.0	959	tags=34%, list=8%, signal=36%
GOBP_CELL_CYCLE_PHASE_TRANSITION	GOBP_CELL_CYCLE_PHASE_TRANSITION	Details ...	372	0.7100544	2.1500442	0.0	0.0	0.0	1174	tags=28%, list=10%, signal=30%
GOBP_MEIOTIC_CELL_CYCLE_PROCESS	GOBP_MEIOTIC_CELL_CYCLE_PROCESS		131	0.7899348	2.1491115	0.0	0.0	0.0	959	tags=37%, list=8%, signal=40%
GOBP_REGULATION_OF_CELL_CYCLE_PHASE_TRANSITION	GOBP_REGULATION_OF_CELL_CYCLE_PHASE_TRANSITION		302	0.71733284	2.1483777	0.0	0.0	0.0	1061	tags=28%, list=9%, signal=31%
GOBP_POSITIVE_REGULATION_OF_CELL_CYCLE	GOBP_POSITIVE_REGULATION_OF_CELL_CYCLE		231	0.7319269	2.1358895	0.0	0.0	0.0	924	tags=30%, list=8%, signal=32%
GOBP_MITOTIC_NUCLEAR_DIVISION	GOBP_MITOTIC_NUCLEAR_DIVISION		207	0.74471784	2.1350298	0.0	0.0	0.0	993	tags=36%, list=9%, signal=39%
GOBP_REGULATION_OF_SISTER_CHROMATID_SEGREGATION	GOBP_REGULATION_OF_SISTER_CHROMATID_SEGREGATION		80	0.79433817	2.0441644	0.0	0.0010292563	0.039	1051	tags=40%, list=9%, signal=44%
GOBP_MEIOSIS_I_CELL_CYCLE_PROCESS	GOBP_MEIOSIS_I_CELL_CYCLE_PROCESS		78	0.7854795	2.022241	0.0	0.0016838638	0.066	896	tags=35%, list=8%, signal=37%
GOBP_REGULATION_OF_MITOTIC_SISTER_CHROMATID_SEGREGATION	GOBP_REGULATION_OF_MITOTIC_SISTER_CHROMATID_SEGREGATION		44	0.85466623	2.0121458	0.0	0.0023043267	0.09	925	tags=55%, list=8%, signal=59%
GOBP_FEMALE_MEIOTIC_NUCLEAR_DIVISION	GOBP_FEMALE_MEIOTIC_NUCLEAR_DIVISION		26	0.88677365	2.011791	0.0	0.0022750718	0.091	925	tags=62%, list=8%, signal=67%
GOBP_POSITIVE_REGULATION_OF_CELL_CYCLE_G2_M_PHASE_TRANSITION	GOBP_POSITIVE_REGULATION_OF_CELL_CYCLE_G2_M_PHASE_TRANSITION		28	0.86717016	2.009452	0.0	0.0023867623	0.097	901	tags=50%, list=8%, signal=54%
GOCC_NUCLEAR_CHROMOSOME	GOCC_NUCLEAR_CHROMOSOME		160	0.7171876	2.0087042	0.0	0.0023798943	0.099	1634	tags=41%, list=14%, signal=47%
GOBP_NEGATIVE_REGULATION_OF_CELL_CYCLE_PROCESS	GOBP_NEGATIVE_REGULATION_OF_CELL_CYCLE_PROCESS		221	0.6895456	2.0029151	0.0	0.0028161013	0.117	1129	tags=31%, list=10%, signal=33%
GOBP_SPINDLE_ASSEMBLY	GOBP_SPINDLE_ASSEMBLY		88	0.7641703	2.0027144	0.0	0.0027780456	0.118	1021	tags=33%, list=9%, signal=36%
GOBP_ATTACHMENT_OF_SPINDLE_MICROTUBULES_TO_KINETOCHORE	GOBP_ATTACHMENT_OF_SPINDLE_MICROTUBULES_TO_KINETOCHORE		36	0.85365593	2.0020545	0.0	0.0028056519	0.122	686	tags=50%, list=6%, signal=53%
GOCC_PRONUCLEUS	GOCC_PRONUCLEUS		18	0.92448175	2.0005152	0.0	0.002831038	0.125	129	tags=28%, list=1%, signal=28%
GOBP_NEGATIVE_REGULATION_OF_NUCLEAR_DIVISION	GOBP_NEGATIVE_REGULATION_OF_NUCLEAR_DIVISION		52	0.8160128	1.9962846	0.0	0.003124712	0.142	925	tags=52%, list=8%, signal=56%
GOMF_ATP_DEPENDENT_ACTIVITY_ACTING_ON_DNA	GOMF_ATP_DEPENDENT_ACTIVITY_ACTING_ON_DNA		95	0.7437923	1.9948474	0.0	0.0031236706	0.145	1895	tags=48%, list=17%, signal=58%
GOBP_NEGATIVE_REGULATION_OF_CHROMOSOME_ORGANIZATION	GOBP_NEGATIVE_REGULATION_OF_CHROMOSOME_ORGANIZATION		79	0.7766453	1.9920399	0.0	0.0033206167	0.157	1006	tags=38%, list=9%, signal=41%
GOMF_CYCLIN_DEPENDENT_PROTEIN_SERINE_THREONINE_KINASE_REGULATOR_ACTIVITY	GOMF_CYCLIN_DEPENDENT_PROTEIN_SERINE_THREONINE_KINASE_REGULATOR_ACTIVITY		30	0.86482346	1.9806542	0.0	0.004401928	0.21	803	tags=30%, list=7%, signal=32%
GOBP_NEGATIVE_REGULATION_OF_MITOTIC_CELL_CYCLE	GOBP_NEGATIVE_REGULATION_OF_MITOTIC_CELL_CYCLE		170	0.7057188	1.978476	0.0	0.0045685265	0.221	948	tags=32%, list=8%, signal=34%
GOCC_GERM_CELL_NUCLEUS	GOCC_GERM_CELL_NUCLEUS		50	0.8036577	1.9755609	0.0017605633	0.0048219603	0.235	1061	tags=30%, list=9%, signal=33%
GOBP_POSITIVE_REGULATION_OF_CHROMOSOME_SEPARATION	GOBP_POSITIVE_REGULATION_OF_CHROMOSOME_SEPARATION		24	0.90651435	1.9733077	0.0	0.005248858	0.259	490	tags=50%, list=4%, signal=52%
GOBP_MITOTIC_SPINDLE_ASSEMBLY	GOBP_MITOTIC_SPINDLE_ASSEMBLY		57	0.7869462	1.9726669	0.0	0.00522902	0.263	842	tags=33%, list=7%, signal=36%
GOBP_POSITIVE_REGULATION_OF_CHROMOSOME_SEGREGATION	GOBP_POSITIVE_REGULATION_OF_CHROMOSOME_SEGREGATION		25	0.8841871	1.9715008	0.0	0.005192379	0.266	686	tags=56%, list=6%, signal=59%
GOBP_CHROMOSOME_ORGANIZATION_INVOLVED_IN_MEIOTIC_CELL_CYCLE	GOBP_CHROMOSOME_ORGANIZATION_INVOLVED_IN_MEIOTIC_CELL_CYCLE		43	0.8219195	1.9709244	0.0	0.005156316	0.268	959	tags=42%, list=8%, signal=46%
MP_INCREASED_LEUKEMIA_INCIDENCE	MP_INCREASED_LEUKEMIA_INCIDENCE		25	0.87095964	1.9678771	0.0	0.005514854	0.286	574	tags=20%, list=5%, signal=21%
GOMF_PHOSPHATIDYLSERINE_BINDING	GOMF_PHOSPHATIDYLSERINE_BINDING		35	0.8566683	1.9613148	0.0	0.006605684	0.336	441	tags=20%, list=4%, signal=21%
GOCC_SPINDLE	GOCC_SPINDLE		253	0.6678073	1.9548835	0.0	0.007727644	0.374	1456	tags=34%, list=13%, signal=38%
GOCC_CONDENSED_NUCLEAR_CHROMOSOME	GOCC_CONDENSED_NUCLEAR_CHROMOSOME		53	0.79440475	1.9521034	0.0	0.008078458	0.39	896	tags=36%, list=8%, signal=39%
GOBP_REGULATION_OF_CYTOKINESIS	GOBP_REGULATION_OF_CYTOKINESIS		56	0.77857304	1.9444747	0.0	0.009864383	0.453	766	tags=32%, list=7%, signal=34%
GOCC_CYCLIN_DEPENDENT_PROTEIN_KINASE_HOLOENZYME_COMPLEX	GOCC_CYCLIN_DEPENDENT_PROTEIN_KINASE_HOLOENZYME_COMPLEX		34	0.84541696	1.9400891	0.0	0.0107414555	0.491	416	tags=15%, list=4%, signal=15%
GOBP_CHROMOSOME_CONDENSATION	GOBP_CHROMOSOME_CONDENSATION		24	0.8887535	1.9400767	0.0	0.010578706	0.491	870	tags=63%, list=8%, signal=67%
GOBP_REGULATION_OF_NUCLEAR_DIVISION	GOBP_REGULATION_OF_NUCLEAR_DIVISION		103	0.7168791	1.9374404	0.0	0.011125392	0.512	925	tags=35%, list=8%, signal=38%
GOMF_CALCIUM_DEPENDENT_PHOSPHOLIPID_BINDING	GOMF_CALCIUM_DEPENDENT_PHOSPHOLIPID_BINDING		30	0.84881234	1.9247303	0.0017921147	0.01567554	0.643	374	tags=20%, list=3%, signal=21%
GOCC_SPINDLE_POLE	GOCC_SPINDLE_POLE		107	0.71398205	1.9240084	0.0017921147	0.01562718	0.646	1522	tags=43%, list=13%, signal=49%
GOBP_MITOTIC_DNA_INTEGRITY_CHECKPOINT_SIGNALING	GOBP_MITOTIC_DNA_INTEGRITY_CHECKPOINT_SIGNALING		57	0.7758814	1.922041	0.0	0.016078051	0.658	916	tags=30%, list=8%, signal=32%
GOBP_MICROTUBULE_CYTOSKELETON_ORGANIZATION	GOBP_MICROTUBULE_CYTOSKELETON_ORGANIZATION		405	0.6313933	1.919883	0.0	0.016950654	0.68	1429	tags=30%, list=12%, signal=33%
GOMF_MICROTUBULE_MOTOR_ACTIVITY	GOMF_MICROTUBULE_MOTOR_ACTIVITY		44	0.80501276	1.9135699	0.0	0.019598853	0.743	993	tags=39%, list=9%, signal=42%
GOBP_METAPHASE_PLATE_CONGRESSION	GOBP_METAPHASE_PLATE_CONGRESSION		55	0.7759071	1.909887	0.0017482517	0.020879656	0.775	993	tags=36%, list=9%, signal=40%
GOBP_NATURAL_KILLER_CELL_DIFFERENTIATION	GOBP_NATURAL_KILLER_CELL_DIFFERENTIATION		21	0.8745232	1.9076947	0.0	0.021600291	0.788	4	tags=10%, list=0%, signal=10%
GOBP_NEGATIVE_REGULATION_OF_ALPHA_BETA_T_CELL_ACTIVATION	GOBP_NEGATIVE_REGULATION_OF_ALPHA_BETA_T_CELL_ACTIVATION		25	0.8541501	1.9050279	0.0	0.022902288	0.812	188	tags=16%, list=2%, signal=16%
GOCC_PRESYNAPTIC_CYTOSOL	GOCC_PRESYNAPTIC_CYTOSOL		21	0.88028705	1.9042103	0.0036968577	0.023182018	0.822	386	tags=24%, list=3%, signal=25%
GOMF_MYOSIN_BINDING	GOMF_MYOSIN_BINDING		37	0.79857916	1.9036556	0.0	0.023054566	0.826	820	tags=24%, list=7%, signal=26%
GOCC_CYTOSOLIC_REGION	GOCC_CYTOSOLIC_REGION		33	0.83836395	1.9031881	0.0	0.022970872	0.831	611	tags=27%, list=5%, signal=29%
GOCC_MOTILE_CILIUM	GOCC_MOTILE_CILIUM		116	0.7013149	1.9030677	0.0	0.022745403	0.832	861	tags=16%, list=7%, signal=17%
GOBP_POSITIVE_REGULATION_OF_CELL_DIVISION	GOBP_POSITIVE_REGULATION_OF_CELL_DIVISION		46	0.79224986	1.9021192	0.0017730496	0.022858009	0.838	566	tags=35%, list=5%, signal=36%
GOBP_MITOTIC_METAPHASE_PLATE_CONGRESSION	GOBP_MITOTIC_METAPHASE_PLATE_CONGRESSION		43	0.7818013	1.9020997	0.0	0.022588704	0.838	686	tags=33%, list=6%, signal=34%
GOBP_HOMOLOGOUS_RECOMBINATION	GOBP_HOMOLOGOUS_RECOMBINATION		34	0.83008873	1.8971145	0.0	0.025031408	0.875	837	tags=47%, list=7%, signal=51%
GOBP_SISTER_CHROMATID_COHESION	GOBP_SISTER_CHROMATID_COHESION		43	0.7834999	1.8963594	0.0018450185	0.025163306	0.879	1604	tags=53%, list=14%, signal=62%
GOBP_CHROMOSOME_LOCALIZATION	GOBP_CHROMOSOME_LOCALIZATION		67	0.7497793	1.8943006	0.0017513135	0.026025675	0.893	993	tags=30%, list=9%, signal=32%
GOBP_DNA_RECOMBINATION	GOBP_DNA_RECOMBINATION		212	0.6569531	1.8939335	0.0	0.025925847	0.896	2356	tags=47%, list=21%, signal=58%
GOMF_SINGLE_STRANDED_DNA_BINDING	GOMF_SINGLE_STRANDED_DNA_BINDING		90	0.7132964	1.8931589	0.0	0.02613828	0.899	1634	tags=39%, list=14%, signal=45%
GOCC_MITOTIC_SPINDLE	GOCC_MITOTIC_SPINDLE		135	0.6829066	1.8901179	0.0017035775	0.027975691	0.916	1456	tags=37%, list=13%, signal=42%
GOCC_DNA_PACKAGING_COMPLEX	GOCC_DNA_PACKAGING_COMPLEX		54	0.77380544	1.8882827	0.0	0.02873288	0.926	910	tags=31%, list=8%, signal=34%
GOBP_T_HELPER_1_TYPE_IMMUNE_RESPONSE	GOBP_T_HELPER_1_TYPE_IMMUNE_RESPONSE		32	0.8192813	1.8879712	0.0017985612	0.028685661	0.926	919	tags=25%, list=8%, signal=27%
GOBP_POSITIVE_REGULATION_OF_CYTOKINESIS	GOBP_POSITIVE_REGULATION_OF_CYTOKINESIS		24	0.8577877	1.8851514	0.0	0.030035436	0.938	566	tags=50%, list=5%, signal=52%
GOBP_REGULATION_OF_CELL_DIVISION	GOBP_REGULATION_OF_CELL_DIVISION		107	0.7011108	1.88444	0.0	0.030134346	0.941	1424	tags=31%, list=12%, signal=35%
GOBP_PROTEIN_LOCALIZATION_TO_CHROMOSOME_CENTROMERIC_REGION	GOBP_PROTEIN_LOCALIZATION_TO_CHROMOSOME_CENTROMERIC_REGION		22	0.8586286	1.8841484	0.0018867925	0.030030785	0.941	1174	tags=68%, list=10%, signal=76%
GOBP_POSITIVE_REGULATION_OF_LYMPHOCYTE_DIFFERENTIATION	GOBP_POSITIVE_REGULATION_OF_LYMPHOCYTE_DIFFERENTIATION		79	0.72972614	1.8821929	0.0	0.031100906	0.948	538	tags=10%, list=5%, signal=11%
GOBP_NEGATIVE_REGULATION_OF_CELL_CYCLE	GOBP_NEGATIVE_REGULATION_OF_CELL_CYCLE		271	0.6361391	1.8820653	0.0	0.030836247	0.949	1245	tags=31%, list=11%, signal=34%
GOBP_REGULATION_OF_VESICLE_FUSION	GOBP_REGULATION_OF_VESICLE_FUSION		19	0.87744933	1.881189	0.0056710774	0.031130156	0.953	231	tags=21%, list=2%, signal=21%
GOMF_CATALYTIC_ACTIVITY_ACTING_ON_DNA	GOMF_CATALYTIC_ACTIVITY_ACTING_ON_DNA		167	0.66427606	1.8764945	0.0	0.03444258	0.964	1688	tags=35%, list=15%, signal=40%
GOBP_MITOTIC_CYTOKINESIS	GOBP_MITOTIC_CYTOKINESIS		57	0.7538165	1.8734957	0.0017921147	0.03612847	0.969	1178	tags=37%, list=10%, signal=41%
GOBP_NATURAL_KILLER_CELL_ACTIVATION	GOBP_NATURAL_KILLER_CELL_ACTIVATION		49	0.77283746	1.8726056	0.0018018018	0.036483016	0.97	716	tags=14%, list=6%, signal=15%
GOBP_DNA_DUPLEX_UNWINDING	GOBP_DNA_DUPLEX_UNWINDING		36	0.7863151	1.8715798	0.0037313432	0.037045393	0.971	1721	tags=47%, list=15%, signal=55%
GOBP_REGULATION_OF_CD4_POSITIVE_ALPHA_BETA_T_CELL_ACTIVATION	GOBP_REGULATION_OF_CD4_POSITIVE_ALPHA_BETA_T_CELL_ACTIVATION		39	0.78811604	1.8708135	0.0034602077	0.037436012	0.974	370	tags=13%, list=3%, signal=13%
MP_ABNORMAL_TUMOR_VASCULARIZATION	MP_ABNORMAL_TUMOR_VASCULARIZATION		22	0.870271	1.8694121	0.003868472	0.038059782	0.976	262	tags=14%, list=2%, signal=14%
GOBP_PROTEIN_LOCALIZATION_TO_CHROMOSOME	GOBP_PROTEIN_LOCALIZATION_TO_CHROMOSOME		78	0.7251535	1.8679168	0.0016722408	0.0388651	0.98	1604	tags=38%, list=14%, signal=44%
GOBP_CELL_CYCLE_G1_S_PHASE_TRANSITION	GOBP_CELL_CYCLE_G1_S_PHASE_TRANSITION		166	0.6626188	1.8668878	0.0	0.039207	0.982	1094	tags=19%, list=10%, signal=21%
GOBP_REGULATION_OF_MITOTIC_NUCLEAR_DIVISION	GOBP_REGULATION_OF_MITOTIC_NUCLEAR_DIVISION		84	0.7157464	1.8653314	0.0	0.04009355	0.984	925	tags=39%, list=8%, signal=42%
GOBP_REGULATION_OF_CELL_CYCLE_G1_S_PHASE_TRANSITION	GOBP_REGULATION_OF_CELL_CYCLE_G1_S_PHASE_TRANSITION		122	0.6824802	1.8631687	0.0	0.041561846	0.987	1051	tags=22%, list=9%, signal=24%
GOBP_MESENCHYMAL_CELL_DIFFERENTIATION	GOBP_MESENCHYMAL_CELL_DIFFERENTIATION		155	0.6599025	1.8628279	0.0	0.04143132	0.987	1528	tags=32%, list=13%, signal=36%
GOBP_UNSATURATED_FATTY_ACID_BIOSYNTHETIC_PROCESS	GOBP_UNSATURATED_FATTY_ACID_BIOSYNTHETIC_PROCESS		24	0.8507632	1.8606658	0.003984064	0.042850588	0.988	231	tags=13%, list=2%, signal=13%
GOBP_CYTOKINESIS	GOBP_CYTOKINESIS		111	0.680844	1.857896	0.0017301039	0.044862274	0.991	1178	tags=27%, list=10%, signal=30%
GOBP_DNA_CONFORMATION_CHANGE	GOBP_DNA_CONFORMATION_CHANGE		45	0.7637994	1.8574431	0.0038387715	0.044837505	0.991	1721	tags=42%, list=15%, signal=49%
GOBP_DNA_INTEGRITY_CHECKPOINT_SIGNALING	GOBP_DNA_INTEGRITY_CHECKPOINT_SIGNALING		89	0.70465714	1.8547624	0.0	0.046988215	0.995	1245	tags=30%, list=11%, signal=34%
GOBP_CYTOSKELETON_DEPENDENT_CYTOKINESIS	GOBP_CYTOSKELETON_DEPENDENT_CYTOKINESIS		67	0.73043394	1.8535993	0.0016750419	0.047674693	0.996	1178	tags=33%, list=10%, signal=36%
GOBP_NEGATIVE_REGULATION_OF_ALPHA_BETA_T_CELL_DIFFERENTIATION	GOBP_NEGATIVE_REGULATION_OF_ALPHA_BETA_T_CELL_DIFFERENTIATION		15	0.8899975	1.8532282	0.0037593986	0.047505632	0.996	188	tags=20%, list=2%, signal=20%
GOCC_CENTROSOME	GOCC_CENTROSOME		426	0.60615635	1.8532106	0.0	0.047112394	0.996	1887	tags=33%, list=16%, signal=38%
GOBP_POSITIVE_REGULATION_OF_LEUKOCYTE_APOPTOTIC_PROCESS	GOBP_POSITIVE_REGULATION_OF_LEUKOCYTE_APOPTOTIC_PROCESS		22	0.8756528	1.8517264	0.0018761726	0.04784364	0.998	63	tags=9%, list=1%, signal=9%
GOBP_KINETOCHORE_ORGANIZATION	GOBP_KINETOCHORE_ORGANIZATION		20	0.874111	1.8513452	0.005514706	0.04777661	0.998	792	tags=55%, list=7%, signal=59%
GOBP_THYMUS_DEVELOPMENT	GOBP_THYMUS_DEVELOPMENT		33	0.79345644	1.8477238	0.0072859745	0.050518453	0.999	318	tags=15%, list=3%, signal=16%
GOCC_CENTRIOLE	GOCC_CENTRIOLE		94	0.6891655	1.8473227	0.0	0.05038504	0.999	1889	tags=47%, list=16%, signal=56%
GOBP_REGULATION_OF_CD4_POSITIVE_ALPHA_BETA_T_CELL_DIFFERENTIATION	GOBP_REGULATION_OF_CD4_POSITIVE_ALPHA_BETA_T_CELL_DIFFERENTIATION		28	0.82577235	1.8469827	0.0	0.050227217	0.999	370	tags=14%, list=3%, signal=15%
GOBP_AUTONOMIC_NERVOUS_SYSTEM_DEVELOPMENT	GOBP_AUTONOMIC_NERVOUS_SYSTEM_DEVELOPMENT		27	0.8315914	1.8464185	0.009107468	0.05040115	0.999	829	tags=37%, list=7%, signal=40%
GOBP_REGULATION_OF_SPINDLE_CHECKPOINT	GOBP_REGULATION_OF_SPINDLE_CHECKPOINT		19	0.8777868	1.8452517	0.0	0.051326226	0.999	859	tags=53%, list=7%, signal=57%
GOBP_SIGNAL_TRANSDUCTION_IN_RESPONSE_TO_DNA_DAMAGE	GOBP_SIGNAL_TRANSDUCTION_IN_RESPONSE_TO_DNA_DAMAGE		127	0.6691503	1.8419667	0.0	0.054082576	0.999	1359	tags=28%, list=12%, signal=32%
GOMF_ALPHA_TUBULIN_BINDING	GOMF_ALPHA_TUBULIN_BINDING		28	0.81744015	1.8419206	0.008787346	0.053681176	0.999	1147	tags=36%, list=10%, signal=40%
GOBP_REGULATION_OF_T_HELPER_1_TYPE_IMMUNE_RESPONSE	GOBP_REGULATION_OF_T_HELPER_1_TYPE_IMMUNE_RESPONSE		18	0.88987917	1.8414431	0.0018691589	0.053763524	0.999	672	tags=28%, list=6%, signal=29%
GOBP_PROSTANOID_BIOSYNTHETIC_PROCESS	GOBP_PROSTANOID_BIOSYNTHETIC_PROCESS		18	0.86062485	1.8379695	0.0076190475	0.056689646	0.999	231	tags=11%, list=2%, signal=11%
GOBP_POSITIVE_REGULATION_OF_CD4_POSITIVE_ALPHA_BETA_T_CELL_ACTIVATION	GOBP_POSITIVE_REGULATION_OF_CD4_POSITIVE_ALPHA_BETA_T_CELL_ACTIVATION		20	0.87104946	1.835655	0.0054644807	0.058441292	0.999	110	tags=10%, list=1%, signal=10%
GOBP_ATTACHMENT_OF_MITOTIC_SPINDLE_MICROTUBULES_TO_KINETOCHORE	GOBP_ATTACHMENT_OF_MITOTIC_SPINDLE_MICROTUBULES_TO_KINETOCHORE		17	0.87688476	1.8356434	0.001858736	0.057993643	0.999	490	tags=47%, list=4%, signal=49%
GOBP_REGULATION_OF_ATTACHMENT_OF_SPINDLE_MICROTUBULES_TO_KINETOCHORE	GOBP_REGULATION_OF_ATTACHMENT_OF_SPINDLE_MICROTUBULES_TO_KINETOCHORE		16	0.8958855	1.8355058	0.0038610038	0.057634257	0.999	686	tags=69%, list=6%, signal=73%
GOMF_TUBULIN_BINDING	GOMF_TUBULIN_BINDING		247	0.6332971	1.8332033	0.0	0.059449237	1.0	1424	tags=29%, list=12%, signal=32%
GOCC_SPINDLE_MIDZONE	GOCC_SPINDLE_MIDZONE		30	0.81898665	1.833133	0.008710802	0.059012577	1.0	900	tags=50%, list=8%, signal=54%
GOMF_HELICASE_ACTIVITY	GOMF_HELICASE_ACTIVITY		99	0.69399554	1.8317901	0.0	0.06000508	1.0	1895	tags=37%, list=17%, signal=44%
GOBP_POSITIVE_REGULATION_OF_CD4_POSITIVE_ALPHA_BETA_T_CELL_DIFFERENTIATION	GOBP_POSITIVE_REGULATION_OF_CD4_POSITIVE_ALPHA_BETA_T_CELL_DIFFERENTIATION		17	0.89224434	1.8299967	0.0	0.06147601	1.0	110	tags=12%, list=1%, signal=12%
GOBP_POSITIVE_REGULATION_OF_ALPHA_BETA_T_CELL_DIFFERENTIATION	GOBP_POSITIVE_REGULATION_OF_ALPHA_BETA_T_CELL_DIFFERENTIATION		32	0.79470384	1.8294989	0.005319149	0.06151528	1.0	188	tags=9%, list=2%, signal=10%
GOBP_POSITIVE_REGULATION_OF_CELL_MIGRATION_INVOLVED_IN_SPROUTING_ANGIOGENESIS	GOBP_POSITIVE_REGULATION_OF_CELL_MIGRATION_INVOLVED_IN_SPROUTING_ANGIOGENESIS		17	0.8775534	1.8275229	0.0018115942	0.063179925	1.0	202	tags=18%, list=2%, signal=18%
GOBP_NEGATIVE_REGULATION_OF_HEMOPOIESIS	GOBP_NEGATIVE_REGULATION_OF_HEMOPOIESIS		64	0.7244694	1.8218182	0.0017636684	0.06877535	1.0	747	tags=17%, list=7%, signal=18%
GOBP_POSITIVE_REGULATION_OF_HEMOPOIESIS	GOBP_POSITIVE_REGULATION_OF_HEMOPOIESIS		112	0.6782174	1.8213713	0.0034423408	0.0687294	1.0	538	tags=9%, list=5%, signal=9%
GOMF_CALCIUM_DEPENDENT_PROTEIN_BINDING	GOMF_CALCIUM_DEPENDENT_PROTEIN_BINDING		48	0.7611702	1.8198545	0.0052539404	0.070263706	1.0	774	tags=15%, list=7%, signal=16%
GOBP_NEGATIVE_REGULATION_OF_LYMPHOCYTE_DIFFERENTIATION	GOBP_NEGATIVE_REGULATION_OF_LYMPHOCYTE_DIFFERENTIATION		32	0.7968803	1.8196795	0.003690037	0.06996136	1.0	366	tags=19%, list=3%, signal=19%
GOBP_T_HELPER_1_CELL_DIFFERENTIATION	GOBP_T_HELPER_1_CELL_DIFFERENTIATION		17	0.8599075	1.8185372	0.008992806	0.070615865	1.0	919	tags=29%, list=8%, signal=32%
GOBP_NEGATIVE_REGULATION_OF_CD4_POSITIVE_ALPHA_BETA_T_CELL_ACTIVATION	GOBP_NEGATIVE_REGULATION_OF_CD4_POSITIVE_ALPHA_BETA_T_CELL_ACTIVATION		21	0.86461467	1.8173825	0.0114068445	0.0713485	1.0	188	tags=19%, list=2%, signal=19%
GOMF_PROTEIN_KINASE_C_BINDING	GOMF_PROTEIN_KINASE_C_BINDING		46	0.7370483	1.8163702	0.0052539404	0.07212422	1.0	345	tags=15%, list=3%, signal=16%
GOBP_REGULATION_OF_LYMPHOCYTE_DIFFERENTIATION	GOBP_REGULATION_OF_LYMPHOCYTE_DIFFERENTIATION		124	0.6663157	1.8156826	0.0	0.07240691	1.0	1051	tags=17%, list=9%, signal=18%
GOBP_POSITIVE_REGULATION_OF_MEIOTIC_CELL_CYCLE	GOBP_POSITIVE_REGULATION_OF_MEIOTIC_CELL_CYCLE		22	0.83070844	1.8154156	0.0073260074	0.07225848	1.0	650	tags=27%, list=6%, signal=29%
GOMF_PHOSPHATIDYLINOSITOL_3_KINASE_BINDING	GOMF_PHOSPHATIDYLINOSITOL_3_KINASE_BINDING		27	0.8020982	1.8152392	0.003649635	0.07199077	1.0	804	tags=19%, list=7%, signal=20%
GOMF_DNA_HELICASE_ACTIVITY	GOMF_DNA_HELICASE_ACTIVITY		46	0.7623177	1.8148841	0.003629764	0.07196272	1.0	1895	tags=54%, list=17%, signal=65%
GOBP_REGULATION_OF_CELL_MIGRATION_INVOLVED_IN_SPROUTING_ANGIOGENESIS	GOBP_REGULATION_OF_CELL_MIGRATION_INVOLVED_IN_SPROUTING_ANGIOGENESIS		27	0.8403947	1.8147731	0.0037243948	0.07156575	1.0	220	tags=19%, list=2%, signal=19%
GOCC_PROTEIN_KINASE_COMPLEX	GOCC_PROTEIN_KINASE_COMPLEX		92	0.6971743	1.8139901	0.0033333334	0.07184782	1.0	1038	tags=17%, list=9%, signal=19%
GOBP_MYELOID_CELL_APOPTOTIC_PROCESS	GOBP_MYELOID_CELL_APOPTOTIC_PROCESS		23	0.8296852	1.813277	0.007561437	0.07219659	1.0	468	tags=22%, list=4%, signal=23%
GOBP_DNA_TEMPLATED_DNA_REPLICATION	GOBP_DNA_TEMPLATED_DNA_REPLICATION		120	0.6704089	1.8115152	0.0016920473	0.07379167	1.0	1895	tags=52%, list=17%, signal=62%
GOBP_DIENCEPHALON_DEVELOPMENT	GOBP_DIENCEPHALON_DEVELOPMENT		38	0.77249986	1.8105695	0.00907441	0.074275	1.0	1355	tags=47%, list=12%, signal=54%
GOBP_CENTROMERE_COMPLEX_ASSEMBLY	GOBP_CENTROMERE_COMPLEX_ASSEMBLY		27	0.8206625	1.8083462	0.016949153	0.07612837	1.0	934	tags=41%, list=8%, signal=44%
GOBP_REGULATION_OF_PROTEIN_POLYMERIZATION	GOBP_REGULATION_OF_PROTEIN_POLYMERIZATION		129	0.6484893	1.8081777	0.0017211704	0.07580834	1.0	1150	tags=22%, list=10%, signal=25%
GOBP_POSITIVE_REGULATION_OF_STEM_CELL_PROLIFERATION	GOBP_POSITIVE_REGULATION_OF_STEM_CELL_PROLIFERATION		35	0.7858906	1.807981	0.0072072074	0.07551917	1.0	701	tags=23%, list=6%, signal=24%
GOCC_9PLUS2_MOTILE_CILIUM	GOCC_9PLUS2_MOTILE_CILIUM		76	0.7009197	1.807825	0.0035906644	0.07519396	1.0	828	tags=12%, list=7%, signal=13%
GOBP_REGULATION_OF_PHOSPHOLIPASE_ACTIVITY	GOBP_REGULATION_OF_PHOSPHOLIPASE_ACTIVITY		41	0.77348787	1.8077929	0.0037037036	0.074746	1.0	177	tags=12%, list=2%, signal=12%
GOBP_DOUBLE_STRAND_BREAK_REPAIR	GOBP_DOUBLE_STRAND_BREAK_REPAIR		211	0.63282	1.8075756	0.0	0.07451574	1.0	2356	tags=48%, list=21%, signal=60%
GOBP_DNA_REPLICATION	GOBP_DNA_REPLICATION		207	0.629937	1.8058386	0.0	0.07608891	1.0	1721	tags=38%, list=15%, signal=44%
GOCC_SERINE_THREONINE_PROTEIN_KINASE_COMPLEX	GOCC_SERINE_THREONINE_PROTEIN_KINASE_COMPLEX		81	0.70806766	1.8051982	0.0	0.0763262	1.0	1030	tags=17%, list=9%, signal=19%
GOBP_SEX_DIFFERENTIATION	GOBP_SEX_DIFFERENTIATION		161	0.635426	1.804792	0.0	0.076272085	1.0	1307	tags=24%, list=11%, signal=27%
GOCC_MIDBODY	GOCC_MIDBODY		119	0.6536414	1.8033342	0.0	0.07744789	1.0	1288	tags=27%, list=11%, signal=30%
GOBP_NEGATIVE_REGULATION_OF_DNA_BINDING_TRANSCRIPTION_FACTOR_ACTIVITY	GOBP_NEGATIVE_REGULATION_OF_DNA_BINDING_TRANSCRIPTION_FACTOR_ACTIVITY		104	0.6750453	1.8009728	0.0	0.079621226	1.0	966	tags=19%, list=8%, signal=21%
GOBP_CARTILAGE_DEVELOPMENT_INVOLVED_IN_ENDOCHONDRAL_BONE_MORPHOGENESIS	GOBP_CARTILAGE_DEVELOPMENT_INVOLVED_IN_ENDOCHONDRAL_BONE_MORPHOGENESIS		24	0.826758	1.7992831	0.0018348624	0.08110624	1.0	7	tags=4%, list=0%, signal=4%
GOBP_POSITIVE_REGULATION_OF_VIRAL_LIFE_CYCLE	GOBP_POSITIVE_REGULATION_OF_VIRAL_LIFE_CYCLE		16	0.86813056	1.7984501	0.008741259	0.0816244	1.0	4	tags=6%, list=0%, signal=6%
GOBP_GRANULOCYTE_ACTIVATION	GOBP_GRANULOCYTE_ACTIVATION		25	0.8148899	1.7973721	0.00952381	0.08236009	1.0	219	tags=8%, list=2%, signal=8%
GOCC_PERICENTRIC_HETEROCHROMATIN	GOCC_PERICENTRIC_HETEROCHROMATIN		22	0.8231167	1.7958151	0.0091743115	0.08370503	1.0	1024	tags=45%, list=9%, signal=50%
GOCC_TRANSFERASE_COMPLEX_TRANSFERRING_PHOSPHORUS_CONTAINING_GROUPS	GOCC_TRANSFERASE_COMPLEX_TRANSFERRING_PHOSPHORUS_CONTAINING_GROUPS		193	0.6272515	1.7954124	0.0	0.08370149	1.0	1398	tags=21%, list=12%, signal=23%
GOBP_BONE_GROWTH	GOBP_BONE_GROWTH		22	0.82594097	1.7934895	0.015748031	0.08545758	1.0	7	tags=5%, list=0%, signal=5%
GOBP_REGULATION_OF_T_HELPER_CELL_DIFFERENTIATION	GOBP_REGULATION_OF_T_HELPER_CELL_DIFFERENTIATION		20	0.8666988	1.7933098	0.0019379845	0.08515537	1.0	110	tags=10%, list=1%, signal=10%
GOBP_NEGATIVE_REGULATION_OF_NEURON_DIFFERENTIATION	GOBP_NEGATIVE_REGULATION_OF_NEURON_DIFFERENTIATION		46	0.7441668	1.7926286	0.0073126145	0.08536435	1.0	1158	tags=24%, list=10%, signal=26%
GOBP_NEURON_PROJECTION_EXTENSION_INVOLVED_IN_NEURON_PROJECTION_GUIDANCE	GOBP_NEURON_PROJECTION_EXTENSION_INVOLVED_IN_NEURON_PROJECTION_GUIDANCE		26	0.8078477	1.7925435	0.006956522	0.08499316	1.0	829	tags=38%, list=7%, signal=41%
GOBP_POSITIVE_REGULATION_OF_CELL_CYCLE_G1_S_PHASE_TRANSITION	GOBP_POSITIVE_REGULATION_OF_CELL_CYCLE_G1_S_PHASE_TRANSITION		34	0.78956634	1.7920502	0.0036764706	0.08505657	1.0	790	tags=24%, list=7%, signal=25%
GOBP_NEGATIVE_REGULATION_OF_CELL_CYCLE_G1_S_PHASE_TRANSITION	GOBP_NEGATIVE_REGULATION_OF_CELL_CYCLE_G1_S_PHASE_TRANSITION		54	0.7315752	1.79192	0.0054151625	0.084745966	1.0	560	tags=19%, list=5%, signal=19%
GOMF_HISTONE_DEACETYLASE_BINDING	GOMF_HISTONE_DEACETYLASE_BINDING		89	0.67911	1.7891365	0.0072072074	0.08742074	1.0	1092	tags=16%, list=10%, signal=17%
GOBP_APPENDAGE_MORPHOGENESIS	GOBP_APPENDAGE_MORPHOGENESIS		103	0.6614962	1.7890626	0.0	0.08701045	1.0	1375	tags=32%, list=12%, signal=36%
GOBP_PROTEIN_LOCALIZATION_TO_CONDENSED_CHROMOSOME	GOBP_PROTEIN_LOCALIZATION_TO_CONDENSED_CHROMOSOME		17	0.8470013	1.789035	0.009191177	0.08653965	1.0	1174	tags=65%, list=10%, signal=72%
GOBP_REGULATION_OF_MEIOTIC_NUCLEAR_DIVISION	GOBP_REGULATION_OF_MEIOTIC_NUCLEAR_DIVISION		22	0.83820707	1.7883886	0.0072859745	0.08667941	1.0	545	tags=27%, list=5%, signal=29%
GOBP_DNA_TEMPLATED_DNA_REPLICATION_MAINTENANCE_OF_FIDELITY	GOBP_DNA_TEMPLATED_DNA_REPLICATION_MAINTENANCE_OF_FIDELITY		42	0.73200625	1.7883184	0.0070422534	0.08631545	1.0	1895	tags=60%, list=17%, signal=71%
GOBP_CELL_MIGRATION_INVOLVED_IN_SPROUTING_ANGIOGENESIS	GOBP_CELL_MIGRATION_INVOLVED_IN_SPROUTING_ANGIOGENESIS		40	0.7646817	1.7875923	0.00754717	0.086744465	1.0	543	tags=23%, list=5%, signal=24%
GOBP_POSITIVE_REGULATION_OF_REPRODUCTIVE_PROCESS	GOBP_POSITIVE_REGULATION_OF_REPRODUCTIVE_PROCESS		57	0.7286133	1.7862824	0.0036429872	0.0878283	1.0	656	tags=30%, list=6%, signal=31%
GOBP_SPLEEN_DEVELOPMENT	GOBP_SPLEEN_DEVELOPMENT		27	0.80045474	1.7855548	0.015706806	0.08813251	1.0	82	tags=7%, list=1%, signal=7%
GOBP_POSITIVE_REGULATION_OF_G1_S_TRANSITION_OF_MITOTIC_CELL_CYCLE	GOBP_POSITIVE_REGULATION_OF_G1_S_TRANSITION_OF_MITOTIC_CELL_CYCLE		26	0.80264425	1.7850673	0.0018181818	0.088155635	1.0	616	tags=19%, list=5%, signal=20%
GOBP_POSITIVE_REGULATION_OF_CHROMOSOME_ORGANIZATION	GOBP_POSITIVE_REGULATION_OF_CHROMOSOME_ORGANIZATION		74	0.6832893	1.7822958	0.0017953322	0.090711266	1.0	1665	tags=31%, list=14%, signal=36%
GOBP_POSITIVE_REGULATION_OF_VIRAL_PROCESS	GOBP_POSITIVE_REGULATION_OF_VIRAL_PROCESS		40	0.7537999	1.777914	0.012567325	0.095188044	1.0	18	tags=5%, list=0%, signal=5%
GOCC_GABA_ERGIC_SYNAPSE	GOCC_GABA_ERGIC_SYNAPSE		67	0.69864553	1.7774858	0.0053667263	0.09524697	1.0	1105	tags=24%, list=10%, signal=26%
GOBP_PEPTIDYL_THREONINE_MODIFICATION	GOBP_PEPTIDYL_THREONINE_MODIFICATION		70	0.6792408	1.7761614	0.0016977929	0.096299805	1.0	1215	tags=29%, list=11%, signal=32%
GOBP_SPROUTING_ANGIOGENESIS	GOBP_SPROUTING_ANGIOGENESIS		83	0.676203	1.7748905	0.0	0.097324006	1.0	1283	tags=25%, list=11%, signal=28%
GOBP_SPINDLE_LOCALIZATION	GOBP_SPINDLE_LOCALIZATION		43	0.7517506	1.7727258	0.010771993	0.099327445	1.0	1429	tags=44%, list=12%, signal=50%
GOBP_STEM_CELL_PROLIFERATION	GOBP_STEM_CELL_PROLIFERATION		83	0.6862754	1.7723753	0.0017211704	0.09918666	1.0	1382	tags=30%, list=12%, signal=34%
